# Supplementary material for: Retention order prediction of peptides containing non-proteinogenic amino acids
Source: Bioinform Adv. 2025 Oct 8;5(1):vbaf246. doi: 10.1093/bioadv/vbaf246 (PMC12643230; doi:10.1093/bioadv/vbaf246)
Supplement: vbaf246_Supplementary_Data [file vbaf246_supplementary_data.zip]

Archive with 3 entries (3 files):
- Supporting Table 8[AU].xlsx
- Supplement_Data.zip
- Supporting Table 7[AU].xlsx
