# Supplementary material for: Retention order prediction of peptides containing non-proteinogenic amino acids
Source: Bioinform Adv. 2025 Oct 8;5(1):vbaf246. doi: 10.1093/bioadv/vbaf246 (PMC12643230; doi:10.1093/bioadv/vbaf246)
Supplement: vbaf246_Supplementary_Data [file vbaf246_supplementary_data.zip › Supporting Table 8[AU].xlsx]

## Sheet: NPEdia
Supporting Table 8: Retention order-based filtering of candidate structures retrieved from NPEdia for compounds detected in Jaspis splendens. The first two columns provide information about the reference compounds. The third column indicates the actual retention order of the test PNPA.The subsequent columns represent the predicted retention order of the compounds retrieved in the search. Highligh…
		Npedia_id	566	1083	1960	3196	4401	13911	13914	28813	40075	55351	68915
		NPedia_Name	Arenomycin B	Cirramycin B1	Jasplakinolide	Tolypomycinone	Deoxypheganomycin D	Thiazinotrienomycin B	Thiazinotrienomycin E	NP101	Cyanidin 3,5-diglucoside (6'',6'''-malyl diester)	NP949	NPD10516
		Molecular_formula	C36H55NO13	C37H59NO12	BrC36H45N4O6	C37H43NO13	C30H47N9O11	C38H51N3O8S	C38H51N3O8S	C37H59NO12	C31H33O19	C37H59NO12	C39F3H58NO5S
		Molecular_weight	709.821	709.864	709.67	709.736	709.748	709.892	709.892	709.864	709.582	709.864	709.942
		Stereochemistry	Omitted undefined stereo		Omitted undefined stereo	Accepted unusual valence(s): C(5); Ambiguous stereo: center(s)	Omitted undefined stereo	Omitted undefined stereo	Omitted undefined stereo		Proton(s) added/removed
		SMILES	CCCCC1C/C=C/C=C/C=C/C=C/C(OC2OC(C)C(O)C(N)C2O)CC2OC(O)(CC(O)CC(O)C/C=C/C(=O)O1)CC(O)C2C(=O)O	CC[C@H]1OC(=O)C[C@@H](O)[C@@H](C)[C@H](OC2OC(C)C(OC3CO[C@@H](C)C(=O)C3)C(N(C)C)C2O)[C@H](CC=O)C[C@@H](C)C(=O)/C=C/[C@@]2(C)O[C@@H]2[C@H]1C	CC(C)CC(C=CC1=C(C(=O)NC(C(=O)N(C)C(C(=O)NC(C2=CC=C(O)C=C2)C1)CC3=C(Br)NC4=CC=CC=C34)C)C)C	CO[C@H]1/C=C/O[C@@]2(C)Oc3c(C)c(O)c4c(c3C2=O)C(=O)C=C(N=C(O)/C(C)=C\C(=O)[C@@H]2C[C@@H]2[C@H](O)[C@@H](C)[C@@H](O)[C@@H](C)[C@H](OC(C)=O)[C@@H]1C)C4=O	Cc1c(O)cc(C(NC(=N)N)C(O)=NC(CC(=N)O)C(O)=NC(C(O)=NC(CCCCN)C(O)=NC(CC(=O)O)C(=O)O)C(C)(C)C)cc1O	COC1/C=C/C=C/C=C/CC(OC(=O)C(C)N=C(O)C2CCCCC2)C(C)C(O)/C(C)=C\CCc2cc3c(c(c2O)N=C(O)C1)SCC(O)=N3	COC1/C=C/C=C/C=C/CC(OC(=O)C(C)N=C(O)C2CCCCC2)C(C)C(O)/C(C)=C\CCc2c(O)c(cc3c2SCC(O)=N3)N=C(O)C1	CCC(C)C(=O)O[C@H]1C(O)C2C(CN3C[C@@H](C)CCC3[C@@]2(C)O)C2C[C@]34O[C@]5(O)C(OC(=O)C(C)(O)C(C)O)CCC3(C)C5C[C@@H](O)C4[C@@]21O	O=C1CC(O)C(=O)OC[C@H]2OC(Oc3cc(O)cc4[o+]c(-c5ccc(O)c(O)c5)c(cc34)O[C@@H]3O[C@H](CO1)[C@@H](O)C(O)C3O)[C@H](O)C(O)[C@@H]2O	CCC(C)C(=O)O[C@H]1C(O)[C@H]2C(CN3CC(C)CC[C@H]3[C@@]2(C)O)[C@@H]2C[C@]34O[C@]5(O)C(OC(=O)C(C)(O)C(C)O)CCC3(C)C5C[C@@H](O)C4[C@@]21O	CCOC(=O)C(NS(=O)(=O)c1ccc(C)cc1)(OC1CC[C@@]2(C)C(=CCC3C4CCC(C(C)CCCC(C)C)[C@@]4(C)CCC32)C1)C(F)(F)F
Reference compounds	Reference RT	Measured compound
2-Propenyl glucosinolate	1.741	1	1	1	1	1	0	1	1	1	1	1	1
p-Hydroxybenzyl glucosinolate	2.023	1	1	1	1	1	0	1	1	1	0	1	1
Cyanidin-3-O-sambubioside-5-O-glucoside	2.516	1	1	1	1	1	0	1	1	1	1	1	1
Carbazochrome sulfonate	2.7	1	1	1	1	1	0	1	1	1	1	1	1
Sinomenine	3.035	1	1	1	1	1	0	1	1	1	0	1	1
(-)-Epicatechin	3.49	1	1	1	1	1	0	1	1	1	0	1	1
7,8-Dihydroxycoumarin	3.691	1	1	1	1	1	0	1	1	1	0	1	1
Isovitexin(4)	4.028	1	1	1	1	1	0	1	1	0	0	0	1
3-Hydroxycinnamic acid	4.467	1	1	1	1	1	0	1	1	1	0	1	1
Coniferyl aldehyde	4.808	1	1	1	1	1	0	1	1	0	0	0	1
3,4-Dimethoxycinnamic acid	5.232	1	0	0	1	1	0	1	0	0	0	0	1
Quercetin	5.477	1	0	0	1	1	0	1	0	0	0	0	1
4-Methoxycinnamic acid	5.895	1	0	0	1	1	0	1	0	0	0	0	1
2-Methoxycinnamic acid	6.161	1	0	0	1	1	0	1	0	0	0	0	1
isoliquiritigenin	6.512	1	0	0	0	1	0	0	0	0	0	0	1
6-Hydroxyflavanone	7.189	1	0	0	1	1	0	1	0	0	0	0	1
2'-Hydroxyflavanone	7.481	1	0	0	1	1	0	1	0	0	0	0	1
Atractylenolide III	7.975	0	0	0	0	0	0	0	0	0	0	0	1
trans-pterostilbene	8.073	0	0	0	0	0	0	0	0	0	0	0	1
Triacetyl resveratrol	8.51	0	0	0	0	0	0	0	0	0	0	0	1
Magnolol	9.215	0	0	0	0	0	0	0	0	0	0	0	1
Corosolic acid	9.946	0	0	0	0	0	0	0	0	0	0	0	1
		Match score	0.590909	0.590909	0.863636	0.909091	0.136364	0.863636	0.590909	0.5	0.272727	0.5	0.863636
Measured compound	8.45

## Sheet: COCONUT
		COCONUT_id	CNP0002873	CNP0006609	CNP0006811	CNP0008435	CNP0008441	CNP0018723	CNP0030805	CNP0033747	CNP0051273	CNP0059741	CNP0062514	CNP0072566	CNP0073078	CNP0073318	CNP0074204	CNP0075222	CNP0077791	CNP0078500	CNP0079120	CNP0079442	CNP0081082	CNP0082462	CNP0084268	CNP0085113	CNP0085138	CNP0087184	CNP0087442	CNP0088426	CNP0088450	CNP0090585	CNP0092501	CNP0093504	CNP0095561	CNP0095608	CNP0097450	CNP0098656	CNP0099811	CNP0103758	CNP0104526	CNP0106343	CNP0110265	CNP0110714	CNP0110784	CNP0115791	CNP0116572	CNP0119065	CNP0119279
		Molecular_formula	C36H52O14	C41H52N6O5	C45H42NO7-	C36H40N2O9S2	C36H44N4O7S2	C33H56O14S	C45H88O5	C43H48O9	C35H32O16+	C44H56N2O6	C42H66N3O6-	C38H44O13	C38H68N4O8	C47H32O7	C36H36O15	C33H44N10O8	C36H36O15	C39H32O13	C36H52O14	C32H36O18	C36H48N6O9	C49H88O2	C42H48N2O8	C37H56O13	C33H40O17	C34H44O16	C40H56N2O9	C46H60O6	C42H64N2O7	C46H64N2O4	C39H48O8S2	C35H48O15	C45H56O7	C49H56O4	C39H48O8S2	C45H56O7	C47H48O6	C38H60O12	C41H72O9	C42H54N5O5-	C40H68O10	C25H37N6O16P	C36H52O14	C38H60O12	C37H56O13	C38H60O12	C38H60O12
		Molecular_weight	708.336	708.4	708.297	708.218	708.265	708.339	708.663	708.33	708.168	708.414	708.496	708.278	708.504	708.215	708.205	708.334	708.205	708.184	708.336	708.19	708.348	708.678	708.341	708.372	708.227	708.263	708.399	708.439	708.471	708.487	708.279	708.299	708.403	708.418	708.279	708.403	708.345	708.408	708.518	708.413	708.481	708.2	708.336	708.408	708.372	708.408	708.408
		SMILES	O=C1OC=C(C=C1)C2CCC3(O)C4CCC5=CC(OC6OC(C)C(O)C(O)C6OC7OC(CO)C(O)C(O)C7O)CCC5(C)C4CC(O)C23C	O=C(OCC1CC2C(C=CCC2)=CC1NCC)C34OC4(C(=O)C5=CC=CC(=C5C3=O)CC(C)C)CC=C(C)CC(NC(=N)NC)C=6C=CN=C(N)C6	O=C(CC(O)C(CC1=CN=C[CH-]1)C2C=CC(C3=CC=CC=4C=CC=CC43)C5=C(OC)C(O)=CC=C52)C(C=6C=CC=C(O)C6)CC7=CC=C(O)C(OC)=C7	O=C1C=2C=CC=C3OC4OC5(CO)CCC(C(O)(C4O)C5O)C6(C=7C=CN=C(C7)NCSSCC8(C(=O)C32)C(O)=CC(=CC18)C)CCCC6	O=C1C=2C=3OC4=C1C(C5=CC=C(C=C5)NO)CCC4(O)CC(N=C(N)N)CSSCC3C=6OC7C(C6C2OC8CCCC8)CCCC7(O)C	O=S(=O)(O)OCC(C)C(C=CC(C)C1C(O)C(O)C2C3(O)C(O)C(O)C4CC(OC5OCC(O)C(O)C5O)CCC4(C)C3CCC12C)C	O=C(OCC(OC(=O)CCCCCCCCCCCCCCCCCCCCCCC)CO)CCCCCCCCCCCCCCCCC	O=C1OC2=C(C=CC=3OC(C)(C)C4OC(=O)C(=C(C)C)CCC5=CC=C(C=C5)C(CC=6C=CC=CC6)CCC(=O)OC4C32)C=C1C(COC)CCO	O=C(O)[C]1O[C]2[CH][C](O)[CH][C]3[OH+][C]([C](OC4OC(COC(=O)C=C[C]5[CH][CH][C](O)[CH][CH]5)C(O)C(O)C4O)[C]([CH]1)[C]23)[C]6[CH][C](OC)[C](O)[C](OC)[CH]6	O=C1CCC2=CC(OC)=C(O)C=C2C(C#CC3CC(CC=4C=CN=C(N)C4)CC(CC3C(=O)C1O)C(CO)CCC)C=5C=CC=CC5CCC(C)C	O=C(O)C(CCCCCC1C=CC(CCCCC)CC1O)C(O)CCC2(O)CC(CC=3C=CN=C(N)C3)CC2CC4=NC(=C([CH-]4)CC)CCCO	O=C1C2=CC=C(C(O)=C2C(=O)C3=CC(OC)=C4C=C(C=C(O)C4=C13)C)C5OC(C)C(O)C(OC6OC(C)C(OC7OC(C)C(O)C(O)C7)CC6)C5	O=C(O)CCC1NC(=O)C(NC(=O)C(NC(=O)C(NC(=O)CC(OC1=O)CCCCCC(C)CC(C)CC)CC(C)C)CC(C)C)CC(C)C	OC1=CC=C(C=2C=CC3=C(OC4=C(C(O)=C(O)C(C=5C=CC=CC5)=C43)C=6C=CC=CC6)C12)C=7C(OC)=C(C(O)=C(O)C7C=8C=CC=CC8)C=9C=CC=CC9	O=C(OCC12OC3=C(C=CC(O)=C3C(O)=C2C(=O)CC(C)C1OC(=O)C)C4=CC=C5OC6(C(C(=O)CC(C)C6OC(=O)C)=C(O)C5=C4O)CO)C	O=C1NC2C(NC(=O)CNC3C(=O)C(O)(CCCNC(=N)N)C(CCNC(=N)N)C3(O)C(=O)NC1)C(C4=CC=C(O)C=C4)C2C5=CC=C(O)C=C5	O=C(OCC(O)C(O)C1=CC(OC)=C(OC(C(=O)C2=CC=C(OC)C(O)=C2OC)COC(=O)C3=CC=C(O)C=C3)C(OC)=C1)C4=CC=C(O)C=C4	O=C(OCC1OC(OC=2C=C(O)C=3C(=O)C=C(OC3C2)C=4C=CC(O)=CC4)C(O)C(OC(=O)C=CC5=CC=C(O)C=C5)C1O)C=CC=6C=CC=CC6	O=C(OC1C(=C)C(OCC(C)C)C(OC(=O)C)C(OC(=O)C)C(C=CC(C(=O)C2(OC(=O)C)CC(OC(=O)C)(C)C(OC(=O)C)C12)C)(C)C)C	O=C(OC1C(OCC2OC(OC=3C(=O)C4=C(O)C(OC)=C(O)C=C4OC3C=5C=CC(O)=CC5)C(O)C(O)C2O)OC(C)C(O)C1OC(=O)C)C	O=C(C=CC=CCO)NC(C(=O)NC1C(=O)N2CCCC2C(=O)N(C)C(C(=O)NC(C(=O)N3CC(C)CC3C(=O)OC1)C)C)CC=4C=CC=CC4	O=C(OC1CC2=CCC3C(CCC4(C)C(CCC34)C(C)CCCC(C)C)C2(C)CC1)CCCCCCCCCCCCCCCCCCCCC	O=C(CCC1=CC(O)=C(O)C(OCCCC(C)C)=C1)C(CC=2C=CN=C(C2)NC3=CC=C4C=C(O)C=CC4=C3)C(O)CCC5=CC=C(O)C(OC)=C5	O=C1C(OC2OC(CO)C(O)C(O)C2O)=CC3C(=CCC4C3(C(=O)CC5(C)C(C(O)CC45C)C(O)(C(=O)CC(OC)C(O)(C)C)C)C)C1(C)C	O=C1C2=C(O)C=C(OC3OC(CO)C(O)C(O)C3OC4OC(CO)C(O)C(O)C4O)C=C2OC(C=5C=C(O)C(O)=C(C5)CC=C(C)C)=C1CO	O=C(OCC1OC(OC2=CC=C(C=C2OC)C3OCC4C(OCC34)C5=CC=C(O)C(OC)=C5)C(OC6OC(C)C(O)C(O)C6O)C(O)C1O)C	O=C1OCC23C(OC(C)(C)C3C(=O)C(O)C4(C5CCCCC5)C2CCC6(C)C(OC(=O)C7OC764)C=8C=COC8CCCCCCC9NCNC9)C1	O=C1C(=C2CCC3C4(C)CC(C=5C=CC=C(O)C5)C(=O)C(C)(C)C4CCC3(C)C2(C)C1)C(C)CC(O)C6OC6(C)C7CCCC7C=8C=CC=C(O)C8	O=C1C(=C2CCC3C4(C)CC(C=5C=C(O)C=C(C5)CNC)C(=O)C(C)(C)C4C(NCC(O)C)CC3(CCO)C2(C)C1)C(C)CC(O)C6OC6(C)C	OC1=CC=C2C(=C1)CC#CC3C4(OC(C)(C5CC(C6=CC(=CN6)CC)CC(CCO)C5)C7C(CCC(CO)C37N)C4)C8CC(C2)CC9(CCCC9)C8	OC=1C=CC=2C3=C(OC)C=C4OC(C5=CC(OCCC(C)C)=C(O)C(OC)=C5O)C(O)C6C4=C3CC(C2C1)CC7CCC6SSCCC7C	O=C1OC2CC3C(C=C(OC4OC(CO)C(O)C(O)C4O)C(=O)C3(C)C5C(O)C(O)C6(OCC25C6C1OC(=C)C=C(C)C(C)C)C(=O)OC)C	O=C1C2=C3C4CC5CC#CC(O)C6OC(C(O)C(O)(C)C7CC(CC2)C3(OCC#CC(C=8C=CC=CC8)COC9CCC4(C)C1C9)C57C)C(C)C6C	O=C(O)C1CC=CCC(CCCCCCC2C=C(CO)CC2)C(C3=CC=C(O)C=C3)CC=4C=CC=5C=CC6CC7C=C8C=CC=CC8=CC7CC61C5C4	OC=1C=CC=2C3=C(OCCO)C=C4OC(C5=CC(OC)=C(O)C(OC6CCCCC6)=C5)C(O)C7C4=C3CC(C2C1)CCC(C)CCSSC7	O=C1C=C2C3C4CCCC56C4CC#CC(O)C7OC(C(O)C(O)(C)C6CCC25OCC#CC(C=8C=CC=CC8)COC9CCC3(C)C1C9)C(C)C7C	O=C1CCC2=CC=C(OC)C(OCC3=CC=C4C5=C3C=CC(C5=CC(O)=C4CC#COC(C1)CC6C=C(O)C=CC6CCCCC=7C=CC=CC7)C)=C2	OCC1OC(OC2CC3=CCC4C(CCC5(C)C4CC6OC7(OCC(C)CC7)C(C)C65)C3(C)CC2)C(O)C(O)C1OC8OCC(O)(CO)C8O	O=C(O)CCC(C)CC(C)CC(C(=O)C=C(O)C(C)CC(C)CC=CC(C)C(O)C(C)C(O)CC1OC(C)(CC1)C2OC(C)(CC2)C(O)C)C	O=CCC1=CC=C2C=C3C(=CC2=C1)C(CCCCCCC(C=O)CCCO)C4CC3CCC4C(NC5=NC=C[CH-]5)C(=CC(=O)O)C6N=C(N)NCC6	O=C(O)C(C)C1OC(CCC1C)CC2OC3(OC(C)(CC3C)C4CCC(C)(C4)C5OC(CC5C)C6OC(O)(O)C(C)CC6C)C(C)C(OC)C2	O=C1N=C(N)C=CN1C2OC(COCOP(=O)(O)OC3C(O)C(OCC4OC(N5C=CC(=NC5=O)N)CC4O)OC(CO)C3O)C(O)C2	O=C1OC=C(C=C1)C2CCC3(O)C4CCC5=CC(OC6OC(C)C(OC7OC(CO)C(O)C(O)C7O)C(O)C6O)CCC5(C)C4CC(O)C23C	OCC1OC(OC2CC3=CCC4C(CCC5(C)C4CC6OC7(OCC(C)CC7)CC65)C3(C)CC2)C(O)C(OC8OC(C)C(O)C(O)C8O)C1O	O=C1OCC(=C1)C2CCC3(O)C4CCC5CC(OC6OC(C)C(OC7OC(CO)C(O)C(O)C7O)C(OC(=O)C)C6)CCC5(C)C4CCC23C	OC1COC(OC2CC3=CCC4C(CCC5(C)C4CC6OC7(OCC(C)CC7)C(C)C65O)C3(C)CC2)C(OC8OC(C)C(O)C(O)C8O)C1O	OCC1OC(OC2CC3=CCC4C(CCC5(C)C4CC6OC7(OCC(C)CC7)C(C)C65)C3CC2)C(OC8OC(C)C(O)C(O)C8O)C(O)C1O
Reference compounds	RT	Measured compound
2-Propenyl glucosinolate	1.741	1	1	1	1	1	1	1	1	1	1	1	1	1	1	1	1	0	1	1	1	1	1	1	1	1	1	1	1	1	1	1	1	1	1	1	1	1	1	1	1	1	1	0	1	1	1	1	1
p-Hydroxybenzyl glucosinolate	2.023	1	1	1	1	1	1	1	1	1	1	1	1	1	1	1	1	0	1	1	1	1	1	1	1	1	1	1	1	1	1	1	1	1	1	1	1	1	1	1	1	1	1	0	1	1	1	1	1
Cyanidin-3-O-sambubioside-5-O-glucoside	2.516	1	1	1	1	1	1	1	1	1	1	1	1	1	1	1	1	0	1	1	1	1	1	1	1	1	1	1	1	1	1	1	1	1	1	1	1	1	1	1	1	1	1	0	1	1	1	1	1
Carbazochrome sulfonate	2.7	1	1	1	1	1	1	1	1	1	1	1	1	1	1	1	1	0	1	1	1	1	1	1	1	1	1	1	1	1	1	1	1	1	1	1	1	1	1	1	1	1	1	0	1	1	1	1	1
Sinomenine	3.035	1	1	1	1	1	1	1	1	1	1	1	1	1	1	1	1	0	1	1	1	1	1	1	1	1	1	1	1	1	1	1	1	1	1	1	1	1	1	1	1	1	1	0	1	1	1	1	1
(-)-Epicatechin	3.49	1	1	1	1	1	1	1	1	1	0	1	1	1	1	1	1	0	1	1	1	1	0	1	1	1	0	0	1	1	1	1	1	0	1	1	1	1	1	1	1	1	1	0	1	1	1	1	1
7,8-Dihydroxycoumarin	3.691	1	1	1	1	1	1	1	1	1	0	1	1	1	1	1	1	0	1	1	1	1	1	1	1	1	0	1	1	1	1	1	1	1	1	1	1	1	1	1	1	1	1	0	1	1	1	1	1
Isovitexin(4)	4.028	1	1	1	1	1	1	1	1	1	0	1	1	1	1	1	1	0	1	1	1	1	0	1	1	1	0	0	1	1	1	1	1	0	1	1	1	1	1	1	1	1	1	0	1	1	1	1	1
3-Hydroxycinnamic acid	4.467	1	1	1	1	1	1	1	1	1	0	1	1	1	1	1	1	0	1	1	1	1	0	1	1	1	0	0	1	1	1	1	1	0	1	1	1	1	1	1	1	1	1	0	1	1	1	1	1
Coniferyl aldehyde	4.808	1	1	1	1	1	1	0	1	1	0	1	1	1	1	1	1	0	1	1	1	1	0	1	1	1	0	0	1	1	1	1	1	0	1	1	1	1	1	1	1	1	1	0	1	1	1	1	1
3,4-Dimethoxycinnamic acid	5.232	1	1	1	1	1	0	0	1	1	0	1	1	1	1	1	0	0	1	1	1	0	0	1	1	0	0	0	0	1	1	1	1	0	0	1	1	0	1	1	1	1	1	0	1	1	1	1	1
Quercetin	5.477	1	1	1	1	1	0	0	1	1	0	1	1	1	1	1	1	0	1	1	1	0	0	1	1	0	0	0	0	1	1	1	1	0	0	1	1	0	1	1	1	1	1	0	1	1	1	1	1
4-Methoxycinnamic acid	5.895	1	1	1	1	1	0	0	1	1	0	1	1	1	1	1	0	0	1	1	1	0	0	1	1	0	0	0	0	1	1	1	1	0	0	1	1	0	1	1	1	1	1	0	1	1	1	1	1
2-Methoxycinnamic acid	6.161	1	1	1	1	1	0	0	1	1	0	1	1	1	1	1	0	0	1	1	1	0	0	1	1	0	0	0	0	1	1	1	1	0	0	1	0	0	1	1	1	1	1	0	1	1	1	1	1
isoliquiritigenin	6.512	1	1	1	1	1	0	0	1	1	0	1	1	1	1	1	0	0	1	1	1	0	0	1	1	0	0	0	0	1	1	1	1	0	0	1	0	0	1	1	1	1	1	0	1	1	1	1	1
6-Hydroxyflavanone	7.189	1	1	1	1	1	0	0	1	1	0	1	1	1	1	1	0	0	1	1	1	0	0	1	1	0	0	0	0	1	1	1	1	0	0	1	1	0	1	1	1	1	1	0	1	1	1	1	1
2'-Hydroxyflavanone	7.481	1	1	1	1	1	0	0	1	1	0	1	1	1	1	1	0	0	1	1	1	0	0	1	1	0	0	0	0	1	1	1	1	0	0	1	1	0	1	1	1	1	1	0	1	1	1	1	1
Atractylenolide III	7.975	1	0	1	0	1	0	0	1	1	0	1	1	0	1	0	0	0	1	1	0	0	0	1	1	0	0	0	0	1	0	1	0	0	0	1	0	0	1	1	1	1	1	0	0	1	1	1	1
trans-pterostilbene	8.073	1	0	1	0	1	0	0	1	1	0	1	1	0	1	0	0	0	1	1	0	0	0	1	1	0	0	0	0	1	0	1	0	0	0	1	0	0	1	1	1	1	1	0	0	1	1	1	1
Triacetyl resveratrol	8.51	0	0	0	0	0	0	0	1	0	0	0	0	0	0	0	0	0	0	0	0	0	0	1	0	0	0	0	0	0	0	0	0	0	0	1	0	0	0	0	0	0	0	0	0	0	0	0	0
Magnolol	9.215	0	0	1	0	1	0	0	1	1	0	1	1	0	1	0	0	0	1	1	0	0	0	1	1	0	0	0	0	1	0	1	0	0	0	1	0	0	1	1	1	1	1	0	0	1	1	1	1
Corosolic acid	9.946	0	0	1	0	0	0	0	1	0	0	1	1	0	1	0	0	0	0	0	0	0	0	1	1	0	0	0	0	1	0	1	0	0	0	1	0	0	1	1	1	1	1	0	0	1	1	0	0
		Match score	0.909091	0.909091	0.909091	0.954545	0.590909	0.545455	0.863636	0.954545	0.363636	0.909091	0.909091	0.909091	0.909091	0.909091	0.636364	0.136364	0.954545	0.954545	0.909091	0.590909	0.409091	0.863636	0.909091	0.590909	0.363636	0.409091	0.590909	0.909091	0.909091	0.909091	0.909091	0.409091	0.590909	0.863636	0.818182	0.590909	0.909091	0.909091	0.909091	0.909091	0.909091	0.136364	0.909091	0.909091	0.909091	0.954545	0.954545
Measured compound	8.45
[truncated: 209 more columns]
