# Supplementary material for: Retention order prediction of peptides containing non-proteinogenic amino acids
Source: Bioinform Adv. 2025 Oct 8;5(1):vbaf246. doi: 10.1093/bioadv/vbaf246 (PMC12643230; doi:10.1093/bioadv/vbaf246)
Supplement: vbaf246_Supplementary_Data [file vbaf246_supplementary_data.zip › Supporting Table 7[AU].xlsx]

## Sheet: filtered_all_fingerprint
Supporting Table 7: List of GNPS PNPAs and their calculated fingerprints used in this study.
compound	SMILES	spectrum_id	maccs_25	maccs_43	maccs_53	maccs_54	maccs_57	maccs_62	maccs_65	maccs_72	maccs_74	maccs_75	maccs_77	maccs_78	maccs_79	maccs_80	maccs_82	maccs_83	maccs_84	maccs_85	maccs_86	maccs_88	maccs_89	maccs_90	maccs_91	maccs_92	maccs_93	maccs_95	maccs_96	maccs_97	maccs_98	maccs_99	maccs_100	maccs_102	maccs_104	maccs_105	maccs_106	maccs_108	maccs_109	maccs_110	maccs_111	maccs_112	maccs_113	maccs_114	maccs_115	maccs_116	maccs_117	maccs_118	maccs_119
Actinomycin D M+2H	[H][C@@]12CCCN1C(=O)[C@]([H])(NC(=O)[C@@]([H])(NC(=O)C1=CC=C(C)C3=C1N=C1C(O3)=C(C)C(=O)C(N)=C1C(=O)N[C@]1([H])C(=O)N[C@]([H])(C(C)C)C(=O)N3CCC[C@@]3([H])C(=O)N(C)CC(=O)N(C)[C@@]([H])(C(C)C)C(=O)O[C@]1([H])C)[C@@]([H])(C)OC(=O)[C@]([H])(C(C)C)N(C)C(=O)CN(C)C2=O)C(C)C	CCMSLIB00000006870	0	0	1	2	3	0	2	0	4	8	0	0	8	4	0	2	1	6	2	0	3	0	2	10	4	17	2	5	1	0	4	0	0	8	0	2	0	10	6	10	2	0	2	2	10	4	0
Actinomycin X0(beta) M+H	CC1C(C(=O)NC(C(=O)N2CCCC2C(=O)N(CC(=O)N(C(C(=O)O1)C(C)C)C)C)C(C)C)NC(=O)C3=C4C(=C(C=C3)C)OC5=C(C(=O)C(=C(C5=N4)C(=O)NC6C(OC(=O)C(N(C(=O)CN(C(=O)C7CC(CN7C(=O)C(NC6=O)C(C)C)O)C)C)C(C)C)C)N)C	CCMSLIB00004684336	0	0	1	2	3	0	2	0	4	8	0	0	8	4	0	2	1	6	2	0	3	0	2	10	4	18	2	6	1	0	4	0	2	8	0	2	0	10	5	0	2	0	2	2	10	2	0
Actinomycin D M+H	C[C@@H]1[C@@H](C(=O)N[C@@H](C(=O)N2CCC[C@H]2C(=O)N(CC(=O)N([C@H](C(=O)O1)C(C)C)C)C)C(C)C)NC(=O)C3=C4C(=C(C=C3)C)OC5=C(C(=O)C(=C(C5=N4)C(=O)N[C@H]6[C@H](OC(=O)[C@@H](N(C(=O)CN(C(=O)[C@@H]7CCCN7C(=O)[C@H](NC6=O)C(C)C)C)C)C(C)C)C)N)C	CCMSLIB00006718016	0	0	1	2	3	0	2	0	4	8	0	0	8	4	0	2	1	6	2	0	3	0	2	10	4	17	2	5	1	0	4	0	0	8	0	2	0	10	6	0	2	0	2	2	10	4	0
Aculeacin A_130020 M+H	O[C@@H]([C@H](NC1=O)C(N[C@H](C(N2[C@H](C(N[C@H](O)[C@H](O)C[C@H](NC(CCCCCCCCCCCCCCC)=O)C(N[C@H](C(N3[C@H]1C[C@@H](O)C3)=O)[C@@H](C)O)=O)=O)[C@@H](O)[C@@H](C)C2)=O)[C@H](O)C)=O)[C@H](C4=CC=C(O)C=C4)O	CCMSLIB00000478455	0	1	4	8	0	0	0	2	0	0	0	0	6	0	0	2	0	2	0	0	5	6	6	8	0	12	2	8	0	0	2	0	5	4	0	1	0	8	3	0	2	1	2	1	8	13	0
Aerucyclamide A M+H	[H][C@]12CSC(=N1)[C@]([H])(NC(=O)C1=CSC(CNC(=O)[C@@]3([H])N=C(O[C@@H]3C)[C@@]([H])(NC2=O)[C@@H](C)CC)=N1)[C@@H](C)CC	CCMSLIB00000071750	0	0	0	0	1	0	2	0	0	0	0	2	6	0	1	3	0	0	0	2	1	3	1	4	0	5	3	1	0	0	1	0	0	6	0	0	0	4	2	4	0	2	2	0	4	0	2
Aerucyclamide B M+H	[H][C@]12N=C(O[C@@H]1C)[C@@]([H])(NC(=O)C1=CSC(=N1)[C@]([H])(NC(=O)C1=CSC(CNC2=O)=N1)[C@@H](C)CC)[C@@H](C)CC	CCMSLIB00000071751	0	0	0	0	1	0	4	0	0	0	0	1	6	0	1	3	0	0	0	2	1	2	0	4	0	5	3	1	0	0	1	0	0	6	0	0	0	4	1	3	0	2	2	0	4	0	1
Aerucyclamide C M+H	[H][C@]12N=C(O[C@@H]1C)[C@H](C)NC(=O)C1=CSC(=N1)[C@]([H])(NC(=O)C1=COC(=N1)[C@@H](NC2=O)C(C)C)[C@@H](C)CC	CCMSLIB00000071752	0	0	0	0	2	0	4	0	1	0	0	1	6	0	0	3	0	0	0	1	2	1	0	5	0	7	3	2	0	0	0	0	0	6	0	0	0	5	0	2	0	1	1	0	5	0	1
Amaranthipeptide A M+2H	O=C1CC[C@@H](C(N[C@H](C(N[C@@H](CC(C)C)C(N[C@@H]([C@@H](C)CC)C(N[C@@](C(N2[C@H](C3=O)CCC2)=O)([H])CC4=C(N5C=NC(C[C@@H](C(O)=O)NC([C@@H](N3)CCCNC(N)=N)=O)=C5)NC6=C4C=CC7=C6)=O)=O)=O)[C@@H]7C(C)C)=O)N1	CCMSLIB00005435903	1	3	0	6	0	0	6	0	2	0	5	1	8	2	1	4	1	2	0	0	0	12	10	8	0	9	4	0	0	0	2	0	7	10	1	0	0	8	10	1	0	1	3	0	8	5	1
Amaranthipeptide B M+2H	O=C1CC[C@@H](C(N[C@H](C(N[C@@H](CC(C)C)C(N[C@@H](C(C)C)C(N[C@@](C(N[C@H](C(N[C@@H](CC(N)=O)C(N[C@@H](CC2=CN3C=N2)C(O)=O)=O)=O)CCCNC(N)=N)=O)([H])CC4=C3NC5=C4C=CC6=C5)=O)=O)=O)[C@@H]6C(C)C)=O)N1	CCMSLIB00005435904	1	3	1	8	0	0	6	0	3	0	5	1	8	3	1	3	2	1	0	0	0	12	6	9	0	9	3	1	0	0	1	0	9	8	1	0	0	9	10	1	0	0	2	0	9	3	1
Amychelin M+H	OC[C@@H](NC(=O)[C@H](CO)NC(=O)[C@H]1COC(=N1)C1=CC=CC=C1O)C(=O)N[C@@H](CO)C(=O)N[C@H](CCCN(O)C=O)C(=O)N[C@@H]1CCCN(O)C1=O	CCMSLIB00000072066	0	0	4	7	1	1	0	2	0	2	0	1	6	0	3	1	0	0	0	0	5	9	7	7	0	10	1	6	1	0	2	2	7	0	0	0	4	8	8	0	2	0	0	0	8	4	1
Amychelin M+H	C1C[C@H](C(=O)N(C1)O)NC(=O)[C@@H](CCCN(C=O)O)NC(=O)[C@H](CO)NC(=O)[C@@H](CO)NC(=O)[C@H](CO)NC(=O)[C@H]2COC(=N2)C3=CC=CC=C3O	CCMSLIB00000072066	0	0	4	7	1	1	0	2	0	2	0	1	6	0	3	1	0	0	0	0	5	9	7	7	0	10	1	6	1	0	2	2	7	0	0	0	4	8	8	0	2	0	0	0	8	4	1
andrimid M+H	C/C=C/C=C/C=C/C(=O)N[C@@H](CC(=O)N[C@@H](C(C)C)C(=O)[C@H]1[C@@H](C(=O)NC1=O)C)c2ccccc2	CCMSLIB00000424925	0	0	1	0	0	0	0	0	1	0	0	0	0	1	0	1	0	0	0	0	2	0	0	4	0	1	1	2	0	3	0	0	2	0	0	0	0	4	2	0	0	0	0	0	4	0	0
Antanapeptin A M+H	CCC(C)[C@@H]1N(C)C(=O)[C@@H]2CCCN2C(=O)[C@@H](OC(=O)[C@H](CC2=CC=CC=C2)N(C)C(=O)[C@@H](NC(=O)C(C)C(CCCC#C)OC1=O)C(C)C)C(C)C	CCMSLIB00000001638	0	0	0	0	2	0	0	1	2	4	0	0	2	0	0	1	0	3	0	0	1	0	1	4	2	7	1	1	0	0	1	0	0	2	0	3	0	4	3	0	0	1	1	2	4	4	0
Antanapeptin B M+H	CCC(C)[C@@H]1N(C)C(=O)[C@@H]2CCCN2C(=O)[C@@H](OC(=O)[C@H](CC2=CC=CC=C2)N(C)C(=O)[C@@H](NC(=O)C(C)C(CCCC=C)OC1=O)C(C)C)C(C)C	CCMSLIB00000072478	0	0	0	0	2	0	0	1	2	4	0	0	2	0	0	1	0	3	0	0	1	0	1	4	2	7	1	1	0	1	1	0	0	2	0	3	0	4	3	0	0	1	1	2	4	4	0
Antanapeptin C M+Na	CCCCCC1OC(=O)[C@H](C(C)CC)N(C)C(=O)[C@@H]2CCCN2C(=O)[C@@H](OC(=O)[C@H](CC2=CC=CC=C2)N(C)C(=O)[C@@H](NC(=O)C1C)C(C)C)C(C)C	CCMSLIB00000072481	0	0	0	0	2	0	0	1	2	4	0	0	2	0	0	1	0	3	0	0	1	0	1	4	2	7	1	1	0	0	1	0	0	2	0	4	0	4	3	0	0	2	2	3	4	5	0
Antillatoxin A M+H	C[C@H]1[C@@H](OC(=O)CNC(=O)[C@@H](N(C(=O)[C@@H](NC(=O)CC1=C)C)C)C(C)C)/C(=C/C(=C/C(C)(C)C)/C)/C	CCMSLIB00000001675	0	0	0	0	1	0	0	0	4	2	0	0	2	0	1	0	0	1	0	0	0	0	0	3	1	4	0	0	0	3	1	0	1	0	0	1	0	3	1	1	0	0	0	1	3	0	0
Antipain M+H	N=C(N)NCCCC(C(NC(C(C)C)C(NC(CCCNC(N)=N)C=O)=O)=O)NC(NC(CC1=CC=CC=C1)C(O)=O)=O	CCMSLIB00005716843	2	7	0	3	0	0	0	0	1	0	7	2	2	0	2	0	2	0	0	0	0	10	9	2	0	5	0	0	0	0	2	0	5	0	3	0	0	4	5	0	0	0	0	0	4	4	2
Apratoxin A M+H	CC[C@H](C)[C@H]1N(C)C(=O)[C@H](C)N(C)C(=O)[C@H](CC2=CC=C(OC)C=C2)NC(=O)\C(C)=C\[C@H]2CSC(=N2)[C@@H](C)[C@@H](O)C[C@H](C)C[C@H](OC(=O)[C@@H]2CCCN2C1=O)C(C)(C)C	CCMSLIB00000478598	0	0	0	0	1	0	0	0	3	4	0	1	3	0	0	2	0	3	0	1	0	0	1	4	3	5	2	1	0	1	1	0	2	4	0	4	0	4	4	1	2	1	3	4	4	2	1
Apratoxin B M+H	CC[C@H](C)[C@@H]1NC(=O)[C@H](C)N(C)C(=O)[C@H](CC2=CC=C(OC)C=C2)NC(=O)\C(C)=C/[C@H]2CSC(=N2)[C@@H](C)[C@@H](O)C[C@H](C)C[C@H](OC(=O)C2CCCN2C1=O)C(C)(C)C	CCMSLIB00000001605	0	0	0	0	1	0	0	0	3	2	0	1	3	0	0	2	0	2	0	1	0	1	2	4	2	5	2	1	0	1	1	0	2	4	0	3	0	4	4	1	2	1	3	4	4	2	1
Apratoxin F M+H	CC[C@H](C)[C@@H]1N(C)C(=O)[C@H](C)N(C)C(=O)[C@H](CC2=CC=C(OC)C=C2)NC(=O)\C(C)=C/C2CSC(=N2)[C@@H](C)[C@@H](O)C[C@H](C)C[C@H](OC(=O)[C@H](C)N(C)C1=O)C(C)(C)C	CCMSLIB00000070287	0	0	0	0	1	0	0	0	3	6	0	1	3	0	0	1	0	3	0	1	0	0	1	4	4	5	1	1	0	1	0	0	2	2	0	4	0	4	2	1	2	1	3	4	4	0	1
Apratoxin G M+H	COC1=CC=C(C[C@@H]2NC(=O)\C(C)=C/C3CSC(=N3)[C@@H](C)[C@@H](O)C[C@H](C)C[C@H](OC(=O)[C@H](C)N(C)C(=O)[C@H](C(C)C)N(C)C(=O)[C@H](C)N(C)C2=O)C(C)(C)C)C=C1	CCMSLIB00000070289	0	0	0	0	1	0	0	0	4	6	0	1	3	0	0	1	0	3	0	1	0	0	1	4	4	5	1	1	0	1	0	0	2	2	0	3	0	4	2	1	2	0	2	4	4	0	1
Apratoxin A M+H	CC[C@H](C)[C@H]1C(=O)N2CCC[C@H]2C(=O)O[C@@H](C[C@H](C[C@@H]([C@@H](C3=N[C@H](CS3)/C=C(/C(=O)N[C@H](C(=O)N([C@H](C(=O)N1C)C)C)Cc4ccc(cc4)OC)\C)C)O)C)C(C)(C)C	CCMSLIB00000478598	0	0	0	0	1	0	0	0	3	4	0	1	3	0	0	2	0	3	0	1	0	0	1	4	3	5	2	1	0	1	1	0	2	4	0	4	0	4	4	1	2	1	3	4	4	2	1
Apratoxin D M+H	CC[C@@H]([C@H]1C(N2CCC[C@H]2C(O[C@H]([C@H](CC(C)(C)C)C)C[C@@H](C)C[C@H](O)[C@H](C)C3=N[C@@H](/C=C(C)/C(N[C@@H](Cc4ccc(OC)cc4)C(N(C)[C@@H](C)C(N1C)=O)=O)=O)CS3)=O)=O)C	CCMSLIB00000424841	0	0	0	0	1	0	0	0	3	4	0	1	3	0	0	2	0	3	0	1	0	0	1	4	3	5	2	1	0	1	1	0	2	4	0	4	0	4	4	1	2	1	7	2	4	2	1
Apratoxin A M+H	[H]N1[C@@H](Cc2ccc(OC)cc2)C(=O)N(C)[C@@H](C)C(=O)N(C)[C@@H]([C@@H](C)CC)C(=O)N2CCC[C@H]2C(=O)O[C@@H](C[C@@H](C)C[C@H](O)[C@H](C)C2=N[C@H](CS2)\C=C(C)\C1=O)C(C)(C)C	CCMSLIB00000478598	0	0	0	0	1	0	0	0	3	6	0	1	3	0	0	2	0	3	0	1	0	0	1	4	3	5	2	1	0	1	1	0	2	4	0	4	0	4	4	1	2	1	3	4	4	2	1
Arenamide A M+H	[H][C@]1(CC(=O)NCC(=O)N[C@@H](C(C)C)C(=O)N[C@@H](CC(C)C)C(=O)N[C@@H](C)C(=O)N[C@@H](CC2=CC=CC=C2)C(=O)O1)[C@@H](C)CCCCCC	CCMSLIB00000001673	0	0	0	4	1	0	0	0	2	0	0	0	4	0	1	0	0	0	0	0	1	1	0	5	0	6	0	1	0	0	1	0	4	0	0	2	0	5	4	1	0	1	4	3	5	4	0
Arylomycin A4 M+H	CC1C(=O)NC(CC2=CC(=C(C=C2)O)C3=C(C=CC(=C3)C(C(=O)N1)N(C)C(=O)CNC(=O)C(C)NC(=O)C(CO)N(C)C(=O)CCCCCCCCCC(C)C)O)C(=O)O	CCMSLIB00000075066	0	0	1	3	0	0	0	0	1	0	0	0	5	0	2	0	0	2	0	0	1	2	1	6	2	8	0	1	0	0	1	0	1	4	0	4	1	6	4	0	4	0	2	5	6	8	0
Arylomycin A2 M+H	CC1C(NC(C(O)=O)CC2=CC(C3=C(O)C=CC(C(N(C(CNC(C(NC(C(N(C(CCCCCCCCC(C)C)=O)C)CO)=O)C)=O)=O)C)C(N1)=O)=C3)=C(O)C=C2)=O	CCMSLIB00000075067	0	0	1	3	0	0	0	0	1	0	0	0	5	0	2	0	0	2	0	0	1	2	1	6	2	8	0	1	0	0	1	0	1	4	0	4	1	6	4	0	4	0	2	5	6	7	0
Aurilide B M+H	C/C(=C\CC)C1OC(=O)C(C)[N@](C)C(=O)[C@@H](NC(=O)CN(C)C(=O)C([C@H](C)CC)[N@](C)C(=O)[C@@H](NC(=O)[C@H](OC(=O)C(\C)=C\C[C@H](O)[C@@H]1C)[C@@H](C)CC)C(C)C)C(C)C	CCMSLIB00000478602	0	0	0	0	2	0	0	1	2	6	0	0	4	0	0	0	0	3	1	0	1	0	1	5	3	7	0	0	0	2	1	0	2	0	0	1	0	5	1	0	0	3	3	3	5	0	0
Bacillibactin M+H	CC1C(C(=O)OC(C(C(=O)OC(C(C(=O)O1)NC(=O)CNC(=O)C2=C(C(=CC=C2)O)O)C)NC(=O)CNC(=O)C3=C(C(=CC=C3)O)O)C)NC(=O)CNC(=O)C4=C(C(=CC=C4)O)O	CCMSLIB00003739997	0	0	3	6	3	0	0	3	0	0	0	0	3	0	3	0	0	0	0	0	9	0	0	6	0	12	0	3	0	0	3	0	3	0	0	0	0	6	3	0	12	0	0	0	6	0	0
Beauvericin [+NH4+] M+NH4	O=C1N(C)[C@H](C(=O)O[C@@H](C(=O)N([C@H](C(=O)O[C@@H](C(=O)N([C@H](C(=O)O[C@@H]1C(C)C)Cc2ccccc2)C)C(C)C)Cc3ccccc3)C)C(C)C)Cc4ccccc4	CCMSLIB00003142432	0	0	0	0	3	0	0	3	3	6	0	0	0	0	0	0	0	3	0	0	0	0	0	3	3	9	0	0	0	0	0	0	0	0	0	0	0	3	3	0	0	0	0	3	3	0	0
Beauvericin M+H	CC(C)C1C(=O)N(C(C(=O)OC(C(=O)N(C(C(=O)OC(C(=O)N(C(C(=O)O1)CC2=CC=CC=C2)C)C(C)C)CC3=CC=CC=C3)C)C(C)C)CC4=CC=CC=C4)C	CCMSLIB00005723573	0	0	0	0	3	0	0	3	3	6	0	0	0	0	0	0	0	3	0	0	0	0	0	3	3	9	0	0	0	0	0	0	0	0	0	0	0	3	3	0	0	0	0	3	3	0	0
Beauverolide I M+H	CCCCC(C)C1CC(=O)NC(CC2=CC=CC=C2)C(=O)NC(C)C(=O)NC(CC(C)C)C(=O)O1	CCMSLIB00000531480	0	0	0	2	1	0	0	0	1	0	0	0	2	0	0	0	0	0	0	0	1	1	0	3	0	4	0	1	0	0	0	0	3	0	0	1	0	3	3	0	0	1	4	3	3	2	0
BiseokeaniamideA M+Na	CCCC(N(C)[C@@H](C(C)C)C(N1[C@@H](CCC1)C(N([C@@H](CC2=CC=CC=C2)C(N[C@@H](CC(C)C)C(N(C)[C@H](C(N(CC3=NC=CS3)C)=O)C(C)C)=O)=O)C)=O)=O)=O	CCMSLIB00004722220	0	0	0	0	0	0	2	0	3	2	0	0	6	0	0	2	0	5	1	1	0	1	0	6	4	5	2	0	0	0	2	0	1	0	0	3	0	6	6	0	0	1	4	2	6	3	0
Bottromycin C2 M+H	C[C@@H](C1=CC=CC=C1)[C@@H](C(=O)N[C@H](CC(=O)OC)C2=NC=CS2)NC(=O)[C@H](C(C)(C)C)NC3=NCC(=O)N4CCC([C@H]4C(=O)N[C@H](C(=O)N[C@H]3C(C)(C)C)C(C)C)(C)C	CCMSLIB00005724302	0	0	0	4	0	0	2	0	8	0	1	1	8	0	0	2	0	1	0	1	0	1	3	5	1	5	2	2	0	0	2	0	1	2	0	2	0	5	3	3	0	0	2	3	5	1	1
Bottromycin B2 M+H	C[C@@H](C1=CC=CC=C1)[C@@H](C(=O)N[C@H](CC(=O)OC)C2=NC=CS2)NC(=O)[C@H](C(C)(C)C)NC3=NCC(=O)N4CCC[C@H]4C(=O)N[C@H](C(=O)N[C@H]3C(C)(C)C)C(C)C	CCMSLIB00005724299	0	0	0	4	0	0	2	0	7	0	1	1	8	0	0	2	0	1	0	1	0	2	3	5	1	5	2	2	0	0	2	0	1	2	0	0	0	5	4	2	0	0	0	1	5	2	1
Bottromycin A2 Acid M+H	C[C@@H]1CCN2[C@@H]1C(=O)N[C@H](C(=O)N[C@H](C(=NCC2=O)N[C@H](C(=O)N[C@@H]([C@@H](C)C3=CC=CC=C3)C(=O)N[C@H](CC(=O)O)C4=NC=CS4)C(C)(C)C)C(C)(C)C)C(C)C	CCMSLIB00005724300	0	0	1	4	0	0	2	0	7	0	1	1	8	0	0	2	0	1	0	1	0	1	3	5	0	5	2	2	0	0	2	0	2	2	0	1	0	5	3	2	0	0	1	1	5	1	1
Bottromycin A2 M+H	C[C@@H]1CCN2[C@@H]1C(=O)N[C@H](C(=O)N[C@H](C(=NCC2=O)N[C@H](C(=O)N[C@@H]([C@@H](C)C3=CC=CC=C3)C(=O)N[C@H](CC(=O)OC)C4=NC=CS4)C(C)(C)C)C(C)(C)C)C(C)C	CCMSLIB00005724301	0	0	0	4	0	0	2	0	7	0	1	1	8	0	0	2	0	1	0	1	0	1	3	5	1	5	2	2	0	0	2	0	1	2	0	1	0	5	3	2	0	0	1	2	5	1	1
Bouillonamide A M+H	CCC1CC(C)CC(=O)N(C)C=CCCC(C)C(=O)N[C@@H](C(C)C)C(=O)N(C)[C@@H](CC2=CC=CC=C2)C(=O)N(C)[C@@H](C(C)O)C(=O)N(C)[C@@H](CC2=CC=CC=C2)C(=O)O1	CCMSLIB00000072503	0	0	0	0	1	0	0	0	1	8	0	0	3	0	0	0	0	4	0	0	1	1	1	5	4	6	0	1	0	1	0	0	0	0	0	3	0	5	3	0	0	1	3	5	5	1	0
Branched T-peptide N-acetyl-ESL(KNFI)DQYG-NH2 M+H	CCC(C)C(N)C(=O)NC(CC1=CC=CC=C1)C(=O)NC(CC(N)=O)C(=O)NCCCCC(NC(=O)C(CC(C)C)NC(=O)C(CO)NC(=O)C(CCC(O)=O)NC(C)=O)C(=O)NC(CC(O)=O)C(=O)NC(CCC(N)=O)C(=O)NC(CC1=CC=C(O)C=C1)C(=O)NCC(N)=O	CCMSLIB00000531489	0	0	3	12	0	0	0	0	1	0	0	0	11	1	3	0	4	0	0	0	1	16	8	14	0	12	0	4	0	0	2	0	15	0	0	1	1	14	13	0	2	1	3	0	14	5	0
Carmabin A M+H	C[C@@H](C(=O)N(C)[C@@H](C)C(=O)N(C)[C@@H](CC1=CC=C(C=C1)OC)C(=O)N)NC(=O)[C@H](CC2=CC=CC=C2)N(C)C(=O)C(C)CC(C)CCCCC#C	CCMSLIB00000072489	0	0	0	0	0	0	0	0	0	0	0	0	4	0	0	0	1	3	0	0	0	2	0	5	4	4	0	0	0	0	0	0	0	0	0	3	0	5	2	0	2	0	3	3	5	3	0
Carmabin B M+H	CC(CCCCC(=O)C)CC(C)C(=O)N(C)C(CC1=CC=CC=C1)C(=O)NC(C)C(=O)N(C)C(C)C(=O)N(C)C(CC2=CC=C(C=C2)OC)C(=O)N	CCMSLIB00000424826	0	0	0	0	0	0	0	0	0	0	0	0	4	0	0	0	1	3	0	0	0	2	0	5	4	4	0	0	0	0	0	0	0	0	0	4	0	5	2	0	2	0	4	4	5	3	0
Carmabin A M+H	COC1=CC=C(CC(N(C)C(=O)C(C)N(C)C(=O)C(C)NC(=O)C(CC2=CC=CC=C2)N(C)C(=O)C(C)CC(C)CCCCC#C)C(N)=O)C=C1	CCMSLIB00000072489	0	0	0	0	0	0	0	0	0	0	0	0	4	0	0	0	1	3	0	0	0	2	0	5	4	4	0	0	0	0	0	0	0	0	0	3	0	5	2	0	2	0	3	3	5	3	0
Carmabin B M+H	C[C@@H](C(=O)N(C)[C@@H](C)C(=O)N(C)[C@@H](Cc1ccc(cc1)OC)C(=O)N)NC(=O)[C@H](Cc2ccccc2)N(C)C(=O)C(C)CC(C)CCCCC(=O)C	CCMSLIB00000424826	0	0	0	0	0	0	0	0	0	0	0	0	4	0	0	0	1	3	0	0	0	2	0	5	4	4	0	0	0	0	0	0	0	0	0	4	0	5	2	0	2	0	4	4	5	3	0
Chlorodestruxin M+H	CCC(C)[C@@H]1C(=O)N([C@@H](C(=O)N([C@@H](C(=O)NCCC(=O)OC(C(=O)N2CCC[C@H]2C(=O)N1)CC(CCl)O)C)C)C(C)C)C	CCMSLIB00005691873	0	0	0	0	1	0	0	1	1	4	0	0	4	0	1	1	0	3	0	0	1	2	2	5	2	5	1	2	0	0	2	0	3	2	0	1	0	5	3	0	0	1	1	0	5	3	0
Chondramide B M+H	C[C@H]1C/C(=C/[C@H]([C@H](OC(=O)[C@H]([C@@H](NC(=O)[C@H](N(C(=O)[C@@H](NC1=O)C)C)CC2=C(NC3=CC=CC=C32)Cl)C4=CC=C(C=C4)O)OC)C)C)/C	CCMSLIB00000478591	0	0	0	0	1	1	2	2	0	2	0	0	2	0	0	1	0	1	0	0	0	3	1	3	2	3	1	2	0	1	0	0	0	2	0	1	0	3	1	0	2	0	2	1	3	0	0
Coelichelin M+H	C[C@@H](O)[C@@H](NC(=O)[C@H](N)CCCN(O)C=O)C(=O)N(O)CCC[C@H](NC(=O)[C@H](N)CCCN(O)C=O)C(O)=O	CCMSLIB00003739957	0	0	1	4	0	0	0	3	0	0	0	0	3	0	0	0	2	0	0	0	1	9	10	3	0	6	0	2	0	0	3	3	6	0	0	0	0	5	6	0	0	0	0	0	5	6	0
Coelichelin M+H	CC(C(C(=O)N(CCCC(C(=O)O)NC(=O)C(CCCN(C=O)O)N)O)NC(=O)C(CCCN(C=O)O)N)O	CCMSLIB00003739957	0	0	1	4	0	0	0	3	0	0	0	0	3	0	0	0	2	0	0	0	1	9	10	3	0	6	0	2	0	0	3	3	6	0	0	0	0	5	6	0	0	0	0	0	5	6	0
Cryptomaldamide M+H	CC(C)[C@@H](/C=C(\C)/C(=O)O)N(C)C(=O)[C@H](C(C)C)NC(=O)[C@H](CO)N=C(N)N	CCMSLIB00005724017	1	1	1	0	0	0	0	0	2	0	3	1	2	0	1	0	2	1	0	0	1	1	2	2	1	3	0	1	0	1	0	0	0	0	1	0	1	2	1	0	0	0	0	0	2	0	1
Cyanopeptolin A M+H	[H][C@]1(NC(=O)[C@H](CC(O)=O)NC(=O)CCCCC)[C@@H](C)OC(=O)[C@@H](NC(=O)[C@H](CC2=CC=CC=C2)N(C)C(=O)[C@H](CC(C)C)N2[C@H](O)CC[C@H](NC(=O)[C@H](CCCNC(N)=N)NC1=O)C2=O)C(C)C	CCMSLIB00000071754	1	3	1	3	1	0	0	0	2	2	3	1	6	0	1	0	1	2	0	0	2	10	6	8	1	9	0	3	1	0	1	0	7	2	1	2	0	8	8	1	0	1	3	2	8	6	1
Cyanopeptolin B M+H	[H][C@]1(NC(=O)[C@H](CC(O)=O)NC(=O)CCCCC)[C@@H](C)OC(=O)[C@@H](NC(=O)[C@H](CC2=CC=CC=C2)N(C)C(=O)[C@H](CC(C)C)N2[C@H](O)CC[C@H](NC(=O)[C@H](CCCCN)NC1=O)C2=O)C(C)C	CCMSLIB00000071755	0	0	1	3	1	0	0	0	2	2	0	0	6	0	1	0	1	2	0	0	2	8	5	8	1	9	0	3	1	0	1	0	7	2	0	2	0	8	8	1	0	1	3	2	8	7	0
Cyanopeptolin C M+H	[H][C@]1(NC(=O)[C@H](CC(O)=O)NC(=O)CCCCC)[C@@H](C)OC(=O)[C@@H](NC(=O)[C@H](CC2=CC=CC=C2)N(C)C(=O)[C@H](CC(C)C)N2[C@H](O)CC[C@H](NC(=O)[C@H](CCCCNC)NC1=O)C2=O)C(C)C	CCMSLIB00000071756	0	0	1	3	1	0	0	0	2	2	0	0	6	0	1	0	0	2	1	0	2	8	5	8	2	9	0	3	1	0	1	0	7	2	0	3	0	8	8	1	0	1	4	3	8	7	0
Cyanopeptolin 963A M+Na	CCCCCC(=O)N[C@@H](CC(O)=O)C(=O)N[C@H]1[C@@H](C)OC(=O)[C@@H](NC(=O)[C@H](CC2=CC=CC=C2)N(C)C(=O)[C@H](CC(C)C)N2[C@H](O)CC[C@H](NC(=O)[C@H](CC3=CC=C(O)C=C3)NC1=O)C2=O)C(C)C	CCMSLIB00000071757	0	0	1	3	1	0	0	0	2	2	0	0	6	0	0	0	0	2	0	0	2	6	2	8	1	9	0	3	1	0	0	0	6	2	0	2	0	8	7	0	2	1	3	2	8	4	0
Cycloaspeptide A_120252 M+H	CN(C([C@H](CC(C)C)N1)=O)[C@@H](CC2=CC=C(O)C=C2)C(NC3=CC=CC=C3C(N[C@@H](C)C(N(C)[C@@H](CC4=CC=CC=C4)C1=O)=O)=O)=O	CCMSLIB00000478446	0	0	1	0	0	0	0	0	1	4	0	0	4	1	0	0	0	2	0	0	0	2	0	5	2	4	0	1	0	0	0	0	1	2	0	1	0	5	3	0	2	0	2	2	5	0	0
Cycloaspeptide A_130056 M+H	CN1[C@@H](CC2=CC=CC=C2)C(N[C@@H](CC(C)C)C(N(C)[C@@H](CC3=CC=C(O)C=C3)C(NC4=C(C=CC=C4)C(N[C@@H](C)C1=O)=O)=O)=O)=O	CCMSLIB00000478489	0	0	1	0	0	0	0	0	1	4	0	0	4	1	0	0	0	2	0	0	0	2	0	5	2	4	0	1	0	0	0	0	1	2	0	1	0	5	3	0	2	0	2	2	5	0	0
Cycloaspeptide H_130057 M+H	CN1[C@@H](CC2=CC=C(OC)C=C2)C(N[C@@H](CC(C)C)C(N(C)[C@@H](CC3=CC=C(O)C=C3)C(NC4=C(C=CC=C4)C(N[C@@H](C)C1=O)=O)=O)=O)=O	CCMSLIB00000478491	0	0	1	0	0	0	0	0	1	4	0	0	4	1	0	0	0	2	0	0	0	2	0	5	3	4	0	1	0	0	0	0	1	2	0	1	0	5	3	0	4	0	2	2	5	0	0
Cyclomarin A M+H-H2O	C[C@H]1C(=O)N[C@H](C(=O)N[C@H](C(=O)N([C@H](C(=O)N[C@H](C(=O)N[C@H](C(=O)N([C@H](C(=O)N1)C[C@@H](C)CO)C)[C@@H](C2=CN(C3=CC=CC=C32)C(C)(C)[C@@H]4CO4)O)[C@H](C)C=C(C)C)CC(C)C)C)C(C)C)[C@@H](C5=CC=CC=C5)OC	CCMSLIB00000001554	0	0	0	4	1	0	2	0	4	6	0	0	7	0	1	1	0	3	0	0	2	3	0	7	3	10	1	4	0	1	0	0	0	2	0	0	2	7	2	1	0	0	4	4	7	0	0
Cyclomarin D M+H	C[C@H]1C(=O)N[C@H](C(=O)N[C@H](C(=O)N([C@H](C(=O)N[C@H](C(=O)N[C@H](C(=O)N[C@H](C(=O)N1)C[C@@H](C)CO)[C@@H](C2=CN(C3=CC=CC=C32)C(C)(C)C=C)O)[C@H](C)C=C(C)C)CC(C)C)C)C(C)C)[C@@H](C4=CC=CC=C4)OC	CCMSLIB00000001614	0	0	1	6	0	0	2	0	4	4	0	0	7	0	1	1	0	2	0	0	2	3	1	7	2	9	1	3	0	2	0	0	1	2	0	0	1	7	2	1	0	0	4	1	7	0	0
Cyclosporin A M+H	CCC1NC(=O)C(C(O)C(C)C\C=C\C)N(C)C(=O)C(C(C)C)N(C)C(=O)C(CC(C)C)N(C)C(=O)C(CC(C)C)N(C)C(=O)C(C)NC(=O)C(C)NC(=O)C(CC(C)C)N(C)C(=O)C(NC(=O)C(CC(C)C)N(C)C(=O)CN(C)C1=O)C(C)C	CCMSLIB00006718021	0	0	1	1	0	0	0	0	6	14	0	0	11	0	0	0	0	7	1	0	1	3	1	11	7	12	0	1	0	1	1	0	1	0	0	3	0	11	6	0	0	1	10	6	11	0	0
Cyclosporin A M+H	CC[C@H]1C(=O)N(CC(=O)N([C@H](C(=O)N[C@H](C(=O)N([C@H](C(=O)N[C@H](C(=O)N[C@@H](C(=O)N([C@H](C(=O)N([C@H](C(=O)N([C@H](C(=O)N([C@H](C(=O)N1)[C@@H]([C@H](C)C/C=C/C)O)C)C(C)C)C)CC(C)C)C)CC(C)C)C)C)C)CC(C)C)C)C(C)C)CC(C)C)C)C	CCMSLIB00006718021	0	0	1	1	0	0	0	0	6	14	0	0	11	0	0	0	0	7	1	0	1	3	1	11	7	12	0	1	0	1	1	0	1	0	0	3	0	11	6	0	0	1	10	6	11	0	0
Dendroamide A M+H	CC1C2=NC(=C(O2)C)C(=O)NC(C3=NC(=CS3)C(=O)NC(C4=NC(=CS4)C(=O)N1)C)C(C)C	CCMSLIB00000424847	0	0	0	0	1	0	6	0	1	0	0	0	6	0	0	3	0	0	0	2	1	0	0	4	0	5	3	1	0	0	0	0	0	6	0	0	0	4	0	0	0	0	0	0	4	0	0
Dendroamide B M+Na	CC1C2=NC(=C(O2)C)C(=O)NC(C3=NC(=CS3)C(=O)NC(C4=NC(=CS4)C(=O)N1)CCSC)C	CCMSLIB00000424849	0	0	0	0	1	0	6	0	0	0	0	0	6	0	0	3	0	0	1	3	1	1	0	4	1	5	3	1	0	0	0	0	1	6	0	0	0	4	1	0	0	0	1	1	4	1	0
Dendroamide C M+H	CC1C2=NC(=C(O2)C)C(=O)NC(C3=NC(=CS3)C(=O)NC(C4=NC(=CS4)C(=O)N1)CCS(=O)C)C	CCMSLIB00000424852	0	0	0	0	1	0	6	0	0	0	0	0	6	0	0	3	0	0	1	3	1	1	0	4	1	5	3	1	0	0	0	1	1	6	0	0	0	4	1	0	0	0	1	1	4	1	0
Dereplicator Identification - Clavariopsin_A_Clavariopsin_A M+2H	CCC(C)C1C(=O)NCC(=O)N(C)C(C(C)C)C(=O)NC(Cc2ccc(cc2)OC)C(=O)OC(C(C)C)C(=O)N2CCCCC2C(=O)N(C)C(C(C)C)C(=O)NC(C(C)C)C(=O)N(C)C(CC(=O)O)C(=O)N(C)C(=O)C(C(C)CC)N1C	CCMSLIB00004722106	0	0	0	0	1	0	0	1	4	10	0	0	8	0	1	0	0	6	0	0	1	0	1	9	6	11	0	2	1	0	2	0	2	2	0	4	0	9	5	0	2	2	2	2	9	3	0
Dereplicator Identification - E'Champacyclin' M+H	CC[C@H](C)[C@@H]1NC(=O)[C@@H](C)NC(=O)C(NC(=O)[C@@H](CCCCN)NC(=O)[C@@H](NC(=O)[C@@H](NC(=O)[C@@H](CC2=CC=CC=C2)NC(=O)[C@@H](CC(C)C)NC1=O)[C@@H](C)CC)C(C)C)C(C)CC	CCMSLIB00000839204	0	0	0	8	0	0	0	0	2	0	0	0	8	0	1	0	1	0	0	0	0	8	6	8	0	8	0	0	0	0	1	0	4	0	0	0	0	8	4	0	0	3	5	0	8	3	0
Surugamide A M+H	NCCCCC1NC(C(NC(C(NC(C(C)NC(C(NC(C(NC(C(NC(C(NC1=O)C(CC)C)=O)Cc2ccccc2)=O)CC(C)C)=O)C(CC)C)=O)=O)C(CC)C)=O)C(CC)C)=O	CCMSLIB00005467772	0	0	0	8	0	0	0	0	1	0	0	0	8	0	1	0	1	0	0	0	0	9	7	8	0	8	0	0	0	0	1	0	4	0	0	0	0	8	4	0	0	4	6	0	8	3	0
Dereplicator Identification - E'Surugamide_B' M+H	CC[C@H](C)[C@@H]1NC(=O)[C@@H](C)NC(=O)[C@@H](NC(=O)[C@@H](CC(C)C)NC(=O)[C@@H](CC2=CC=CC=C2)NC(=O)C(NC(=O)[C@@H](CCCCN)NC(=O)[C@H](NC1=O)C(C)C)[C@@H](C)CC)[C@@H](C)CC	CCMSLIB00000839197	0	0	0	8	0	0	0	0	2	0	0	0	8	0	1	0	1	0	0	0	0	8	6	8	0	8	0	0	0	0	1	0	4	0	0	0	0	8	4	0	0	3	5	0	8	3	0
Dereplicator Identification - E'Surugamide_D' M+H	CC[C@H](C)[C@@H]1NC(=O)[C@@H](CC(C)C)NC(=O)[C@@H](CC2=CC=CC=C2)NC(=O)[C@H](NC(=O)[C@@H](CCCCN)NC(=O)[C@H](NC(=O)[C@@H](NC(=O)[C@@H](C)NC1=O)C(C)C)[C@H](C)CC)[C@@H](C)CC	CCMSLIB00005716834	0	0	0	8	0	0	0	0	2	0	0	0	8	0	1	0	1	0	0	0	0	8	6	8	0	8	0	0	0	0	1	0	4	0	0	0	0	8	4	0	0	3	5	0	8	3	0
Dereplicator Identification - E'Surugamide_C' M+H	CC[C@H](C)[C@@H]1NC(=O)[C@@H](C)NC(=O)[C@@H](NC(=O)[C@@H](CC(C)C)NC(=O)[C@@H](CC2=CC=CC=C2)NC(=O)C(NC(=O)[C@H](CCCCN)NC(=O)[C@H](NC1=O)[C@H](C)CC)C(C)C)[C@@H](C)CC	CCMSLIB00000839205	0	0	0	8	0	0	0	0	2	0	0	0	8	0	1	0	1	0	0	0	0	8	6	8	0	8	0	0	0	0	1	0	4	0	0	0	0	8	4	0	0	3	5	0	8	3	0
Dereplicator Identification - E'Surugamide_A' M+H	CC[C@H](C)[C@@H]1NC(=O)[C@@H](CC(C)C)NC(=O)[C@@H](CC2=CC=CC=C2)NC(=O)[C@H](NC(=O)[C@@H](CCCCN)NC(=O)[C@H](NC(=O)[C@@H](NC(=O)[C@@H](C)NC1=O)[C@@H](C)CC)[C@H](C)CC)C(C)CC	CCMSLIB00000839206	0	0	0	8	0	0	0	0	1	0	0	0	8	0	1	0	1	0	0	0	0	9	7	8	0	8	0	0	0	0	1	0	4	0	0	0	0	8	4	0	0	4	6	0	8	3	0
Dereplicator Identification - E'Surugamide_D' M+H	NCCCC[C@H]1NC(=O)[C@H](NC(=O)[C@@H](NC(=O)[C@@H](C)NC(=O)[C@@H](NC(=O)[C@H](NC(=O)[C@H](NC(=O)[C@H](NC1=O)[C@H](CC)C)Cc1ccccc1)CC(C)C)[C@H](CC)C)C(C)C)[C@@H](CC)C	CCMSLIB00005716834	0	0	0	8	0	0	0	0	2	0	0	0	8	0	1	0	1	0	0	0	0	8	6	8	0	8	0	0	0	0	1	0	4	0	0	0	0	8	4	0	0	3	5	0	8	3	0
Surugamide H putative M+H	CCC(C)C1C(=O)NC(C(=O)NC(C(=O)NC(C(=O)NC(C(=O)NC(C(=O)NC(C(=O)NC(C(=O)N1)C(C)C)C)C(C)C)CC(C)C)CC2=CC=CC=C2)C(C)C)CCCCN	CCMSLIB00005716835	0	0	0	8	0	0	0	0	4	0	0	0	8	0	1	0	1	0	0	0	0	6	4	8	0	8	0	0	0	0	1	0	4	0	0	0	0	8	4	0	0	1	3	0	8	3	0
Surugamide G M+H	CC(C1C(NC(C(CC)C)C(NC(CCCCN)C(NC(C(CC)C)C(NC(CC2=CC=CC=C2)C(NC(CC(C)C)C(NC(C(C)C)C(NC(C)C(N1)=O)=O)=O)=O)=O)=O)=O)=O)C	CCMSLIB00005716836	0	0	0	8	0	0	0	0	3	0	0	0	8	0	1	0	1	0	0	0	0	7	5	8	0	8	0	0	0	0	1	0	4	0	0	0	0	8	4	0	0	2	4	0	8	3	0
Dereplicator Identification - Heptaibin M+2H	CC(C)CC(NC(=O)CNC(=O)C(NC(=O)C(C)(C)NC(=O)C(C)(C)NC(=O)C(C)(C)NC(=O)[C@H](CC1=CC=CC=C1)NC(C)=O)C(C)C)C(=O)NC(C)(C)C(=O)NC(C)(C)C(=O)N1C[C@H](O)C[C@H]1C(=O)N[C@@H](CCC(N)=O)C(=O)NC(C)(C)C(=O)N1C[C@H](O)C[C@H]1C(=O)NC(C)(C)C(=O)N[C@H](CO)CC1=CC=CC=C1	CCMSLIB00004678641	0	0	0	11	0	0	0	0	9	4	0	0	14	0	2	2	1	2	0	0	0	8	6	16	0	17	2	2	0	0	3	0	11	0	0	5	1	16	9	7	0	0	2	0	16	1	0
Dereplicator Identification - Permetin_A_Permetin_A M+H	CCC(C)C1CC(=O)NC(CCN)C(=O)NC(C(C)CC)C(=O)NC(CCN)C(=O)NC(Cc2ccccc2)C(=O)NC(CC(C)C)C(=O)NC(CCN)C(=O)NC(C(C)C)C(=O)NC(CC(C)C)C(=O)NC(CO)C(=O)O1	CCMSLIB00005877215	0	0	3	9	1	0	0	0	3	0	0	0	8	3	4	0	3	0	0	0	3	10	4	9	0	11	0	1	0	0	3	0	11	0	0	1	1	9	11	0	0	2	6	1	9	3	0
Dereplicator Identification - Sansanmycin;_Sansanmycin_A M+H	CSCCC(NC(=O)NC(CC1=CNC2=CC=CC=C12)C(O)=O)C(=O)NC(C(C)N(C)C(=O)C(N)CC1=CC=CC(O)=C1)C(=O)N\C=C1/C[C@@H](O)[C@@H](O1)N1C=CC(=O)NC1=O	CCMSLIB00004751957	0	1	0	3	1	1	6	1	0	2	2	0	4	2	0	2	1	2	1	1	3	5	5	5	2	7	2	4	1	1	0	0	4	2	2	1	0	9	3	0	6	0	1	1	9	1	0
Dereplicator Identification - Schizopeptin_791 M+H	CC[C@H](C)C(NC(=O)NC1CCCCNC(=O)[C@H](CC2=CC=CC=C2)NC(=O)[C@H](C)N(C)C(=O)[C@H](CCC2=CC=CC=C2)NC(=O)C(NC1=O)[C@@H](C)CC)C(O)=O	CCMSLIB00005435842	0	1	0	4	0	0	0	0	0	2	1	0	5	0	1	0	0	1	0	0	0	7	7	5	1	7	0	0	0	0	1	0	4	0	1	1	0	7	4	0	0	2	2	0	7	4	0
Dereplicator+ Identification - Serratiochelin M+H	C[C@H]1OC(=N[C@@H]1C(=O)NCCCNC(=O)C1=C(O)C(O)=CC=C1)C1=C(O)C(O)=CC=C1	CCMSLIB00005436028	0	0	2	2	1	1	0	2	0	0	0	1	1	1	2	1	0	0	0	0	3	1	0	3	0	2	1	3	0	0	2	0	2	0	0	0	0	3	2	0	8	0	0	0	3	2	1
Desferrichrome M+H	CC(=O)N(CCC[C@H]1C(=O)N[C@H](C(=O)N[C@H](C(=O)NCC(=O)NCC(=O)NCC(=O)N1)CCCN(C(=O)C)O)CCCN(C(=O)C)O)O	CCMSLIB00000006879	0	0	0	6	0	0	0	3	0	0	0	0	6	0	3	0	0	0	0	0	0	9	12	9	0	6	0	0	0	0	6	3	9	0	0	3	0	9	9	0	0	0	0	3	9	6	0
Desferrichrome A M+H	C\C(CC(O)=O)=C/C(=O)N(O)CCCC1NC(=O)CNC(=O)C(CO)NC(=O)C(CO)NC(=O)C(CCCN(O)C(=O)\C=C(/C)CC(O)=O)NC(=O)C(CCCN(O)C(=O)\C=C(/C)CC(O)=O)NC1=O	CCMSLIB00001059074	0	0	2	8	0	0	0	3	0	0	0	0	6	0	3	0	0	0	0	0	2	11	10	9	0	8	0	2	0	3	4	3	12	0	0	0	2	9	9	0	0	0	3	0	9	6	0
desferrichrome M+H	CC(=O)N(CCCC1C(=O)NC(C(=O)NC(C(=O)NCC(=O)NCC(=O)NCC(=O)N1)CCCN(C(=O)C)O)CCCN(C(=O)C)O)O	CCMSLIB00005435970	0	0	0	6	0	0	0	3	0	0	0	0	6	0	3	0	0	0	0	0	0	9	12	9	0	6	0	0	0	0	6	3	9	0	0	3	0	9	9	0	0	0	0	3	9	6	0
desferrioxamine H [M+H]	OC(CCC(NCCCCCN(C(CCC(NCCCCCN(C(C)=O)O)=O)=O)O)=O)=O	CCMSLIB00005723630	0	0	0	0	0	0	0	2	0	0	0	0	0	0	2	0	0	0	0	0	0	8	5	4	0	0	0	0	0	0	4	2	7	0	0	1	0	4	7	0	0	0	0	1	4	10	0
glutaric desferrioxamine H M+H	CC(N(O)CCCCCNC(CCC(N(O)CCCCCNC(CCCC(O)=O)=O)=O)=O)=O	CCMSLIB00005723631	0	0	0	0	0	0	0	2	0	0	0	0	0	0	2	0	0	0	0	0	0	8	7	4	0	0	0	0	0	0	4	2	7	0	0	1	0	4	7	0	0	0	0	1	4	11	0
desferrioxamine-D3 [M+H]	O=CN(CCCCCNC(CCC(N(CCCCCNC(CCC(N(CCCCCNC(C)=O)O)=O)=O)O)=O)=O)O	CCMSLIB00005723633	0	0	0	0	0	0	0	3	0	0	0	0	0	0	3	0	0	0	0	0	0	10	8	5	0	0	0	0	0	0	6	3	8	0	0	1	0	6	10	0	0	0	0	1	6	14	0
desferrioxamine D1 [M+H]	O=C(C)N(CCCCCNC(CCC(N(CCCCCNC(CCC(N(CCCCCNC(C)=O)O)=O)=O)O)=O)=O)O	CCMSLIB00005723635	0	0	0	0	0	0	0	3	0	0	0	0	0	0	3	0	0	0	0	0	0	10	8	6	0	0	0	0	0	0	6	3	8	0	0	2	0	6	10	0	0	0	0	2	6	14	0
desferrioxamine A1 M+H	CC(N(O)CCCCCNC(CCC(N(O)CCCCCNC(CCC(N(O)CCCCN)=O)=O)=O)=O)=O	CCMSLIB00005724336	0	0	0	0	0	0	0	3	0	0	0	0	0	0	3	0	1	0	0	0	0	10	8	5	0	0	0	0	0	0	6	3	8	0	0	1	0	5	10	0	0	0	0	1	5	13	0
desferrioxamine D4 M+H	O=C(C)N(O)CCCCCNC(CCC(N(O)CCCCCNC(CCC(NCCCCNC([H])=O)=O)=O)=O)=O	CCMSLIB00005724367	0	0	0	0	0	0	0	2	0	0	0	0	0	0	4	0	0	0	0	0	0	10	6	5	0	0	0	0	0	0	6	2	9	0	0	1	0	6	10	0	0	0	0	1	6	13	0
deoxydesferrioxamine D3 M+H	O=C(C)N(O)CCCCCNC(CCC(N(O)CCCCCNC(CCC(NCCCCCNC(C)=O)=O)=O)=O)=O	CCMSLIB00005724374	0	0	0	0	0	0	0	2	0	0	0	0	0	0	4	0	0	0	0	0	0	10	7	6	0	0	0	0	0	0	6	2	9	0	0	2	0	6	10	0	0	0	0	2	6	14	0
Desferrioxamine E M+H	C1CCNC(=O)CCC(=O)N(CCCCCNC(=O)CCC(=O)N(CCCCCNC(=O)CCC(=O)N(CC1)O)O)O	CCMSLIB00005724303	0	0	0	0	0	0	0	3	0	6	0	0	0	0	3	0	0	0	0	0	0	12	9	6	0	0	0	0	0	0	6	3	9	0	0	0	0	6	12	0	0	0	0	0	6	15	0
Desferrioxamine B M+H	CC(=O)N(CCCCCNC(=O)CCC(=O)N(CCCCCNC(=O)CCC(=O)N(CCCCCN)O)O)O	CCMSLIB00003739979	0	0	0	0	0	0	0	3	0	0	0	0	0	0	3	0	1	0	0	0	0	10	8	5	0	0	0	0	0	0	6	3	8	0	0	1	0	5	10	0	0	0	0	1	5	14	0
Desferrioxamine B + Al (M-2H+Al) M+H	CC(=O)N(CCCCCNC(=O)CCC(=O)N(CCCCCNC(=O)CCC(=O)N(CCCCCN)O)O)O	CCMSLIB00005435926	0	0	0	0	0	0	0	3	0	0	0	0	0	0	3	0	1	0	0	0	0	10	8	5	0	0	0	0	0	0	6	3	8	0	0	1	0	5	10	0	0	0	0	1	5	14	0
Desferrioxamine B M+H	CC(=O)N(O)CCCCCNC(=O)CCC(=O)N(O)CCCCCNC(=O)CCC(=O)N(O)CCCCCN	CCMSLIB00003739979	0	0	0	0	0	0	0	3	0	0	0	0	0	0	3	0	1	0	0	0	0	10	8	5	0	0	0	0	0	0	6	3	8	0	0	1	0	5	10	0	0	0	0	1	5	14	0
Desferrioxamine E M+H	ON1CCCCCNC(=O)CCC(=O)N(O)CCCCCNC(=O)CCC(=O)N(O)CCCCCNC(=O)CCC1=O	CCMSLIB00005724303	0	0	0	0	0	0	0	3	0	6	0	0	0	0	3	0	0	0	0	0	0	12	9	6	0	0	0	0	0	0	6	3	9	0	0	0	0	6	12	0	0	0	0	0	6	15	0
Desferrioxamine G1 M+H	NCCCCCN(O)C(=O)CCC(=O)NCCCCCN(O)C(=O)CCC(=O)NCCCCCN(O)C(=O)CCC(O)=O	CCMSLIB00003739970	0	0	0	0	0	0	0	3	0	0	0	0	0	0	3	0	1	0	0	0	0	12	9	5	0	0	0	0	0	0	6	3	9	0	0	0	0	5	11	0	0	0	0	0	5	15	0
Desferrioxamine G1 M+H	C(CCN)CCN(C(=O)CCC(=O)NCCCCCN(C(=O)CCC(=O)NCCCCCN(C(=O)CCC(=O)O)O)O)O	CCMSLIB00003739970	0	0	0	0	0	0	0	3	0	0	0	0	0	0	3	0	1	0	0	0	0	12	9	5	0	0	0	0	0	0	6	3	9	0	0	0	0	5	11	0	0	0	0	0	5	15	0
Desferrioxamine D1 M+H	CC(=O)NCCCCCN(C(=O)CCC(=O)NCCCCCN(C(=O)CCC(=O)NCCCCCN(C(=O)C)O)O)O	CCMSLIB00003739971	0	0	0	0	0	0	0	3	0	0	0	0	0	0	3	0	0	0	0	0	0	10	8	6	0	0	0	0	0	0	6	3	8	0	0	2	0	6	10	0	0	0	0	2	6	14	0
Desferrioxamine D2 M+H	C1CCNC(=O)CCC(=O)N(CCCCNC(=O)CCC(=O)N(CCCCCNC(=O)CCC(=O)N(CC1)O)O)O	CCMSLIB00005467774	0	0	0	0	0	0	0	3	0	6	0	0	0	0	3	0	0	0	0	0	0	12	9	6	0	0	0	0	0	0	6	3	9	0	0	0	0	6	12	0	0	0	0	0	6	14	0
Desferrioxamine X1 M+H	C1CCNC(=O)CCC(=O)N(CCCCNC(=O)CCC(=O)N(CCCCNC(=O)CCC(=O)N(CC1)O)O)O	CCMSLIB00003739978	0	0	0	0	0	0	0	3	0	6	0	0	0	0	3	0	0	0	0	0	0	12	9	6	0	0	0	0	0	0	6	3	9	0	0	0	0	6	12	0	0	0	0	0	6	13	0
Acyl_Desferrioxamine_C15 M+H	O=C(CCCCCCCCCCCCCCC)N(CCCCCNC(CCC(N(CCCCCNC(CCC(N(CCCCCN)O)=O)=O)O)=O)=O)O	CCMSLIB00005716849	0	0	0	0	0	0	0	3	0	0	0	0	0	0	3	0	1	0	0	0	0	11	9	5	0	0	0	0	0	0	6	3	8	0	0	1	0	5	11	0	0	1	1	1	5	27	0
Acyl_Desferrioxamine_C16 M+H	O=C(CCCCCCCCCCCCCCCC)N(CCCCCNC(CCC(N(CCCCCNC(CCC(N(CCCCCN)O)=O)=O)O)=O)=O)O	CCMSLIB00005716850	0	0	0	0	0	0	0	3	0	0	0	0	0	0	3	0	1	0	0	0	0	11	9	5	0	0	0	0	0	0	6	3	8	0	0	1	0	5	11	0	0	1	1	1	5	28	0
Desmethyldestruxin_A M+H	CCC(C)C1NC(=O)C2CCCN2C(=O)C(CC=C)OC(=O)CCNC(=O)C(C)N(C)C(=O)C(NC1=O)C(C)C	CCMSLIB00005691874	0	0	0	1	1	0	0	1	1	2	0	0	4	0	1	1	0	2	0	0	0	2	3	5	1	5	1	2	0	1	2	0	1	2	0	1	0	5	3	0	0	1	1	0	5	3	0
Desmethyldestruxin_B M+H	CCC(C)C1NC(=O)C2CCCN2C(=O)C(CC(C)C)OC(=O)CCNC(=O)C(C)N(C)C(=O)C(NC1=O)C(C)C	CCMSLIB00005691875	0	0	0	1	1	0	0	1	2	2	0	0	4	0	1	1	0	2	0	0	0	2	3	5	1	5	1	2	0	0	2	0	1	2	0	1	0	5	3	0	0	1	3	0	5	3	0
Desmethyldestruxin_C M+H	CCC(C)[C@H]1C(=O)N[C@H](C(=O)N([C@H](C(=O)NCCC(=O)O[C@@H](C(=O)N2CCC[C@H]2C(=O)N1)CC(C)CO)C)C)C(C)C	CCMSLIB00005691876	0	0	0	1	1	0	0	1	1	2	0	0	4	0	2	1	0	2	0	0	0	3	3	5	1	5	1	2	0	0	2	0	1	2	0	1	1	5	3	0	0	1	3	0	5	3	0
Destruxin_A2 M+H	C[C@H]1C(=O)NCCC(=O)O[C@@H](C(=O)N2CCC[C@H]2C(=O)N[C@H](C(=O)N([C@H](C(=O)N1C)C(C)C)C)C(C)C)CC=C	CCMSLIB00005464626	0	0	0	0	1	0	0	1	2	4	0	0	4	0	1	1	0	3	0	0	0	1	2	5	2	5	1	2	0	1	2	0	1	2	0	1	0	5	3	0	0	0	0	0	5	3	0
Destruxin_A M+H	CCC(C)C1C(=O)N(C(C(=O)N(C(C(=O)NCCC(=O)OC(C(=O)N2CCCC2C(=O)N1)CC=C)C)C)C(C)C)C	CCMSLIB00005691877	0	0	0	0	1	0	0	1	1	4	0	0	4	0	1	1	0	3	0	0	0	2	2	5	2	5	1	2	0	1	2	0	1	2	0	1	0	5	3	0	0	1	1	0	5	3	0
Destruxin_B M+H	CCC(C)C1C(=O)N(C(C(=O)N(C(C(=O)NCCC(=O)OC(C(=O)N2CCCC2C(=O)N1)CC(C)C)C)C)C(C)C)C	CCMSLIB00005691878	0	0	0	0	1	0	0	1	2	4	0	0	4	0	1	1	0	3	0	0	0	2	2	5	2	5	1	2	0	0	2	0	1	2	0	1	0	5	3	0	0	1	3	0	5	3	0
Destruxin_B2 M+H	C[C@H]1C(=O)NCCC(=O)O[C@@H](C(=O)N2CCC[C@H]2C(=O)N[C@H](C(=O)N([C@H](C(=O)N1C)C(C)C)C)C(C)C)CC(C)C	CCMSLIB00005691879	0	0	0	0	1	0	0	1	3	4	0	0	4	0	1	1	0	3	0	0	0	1	2	5	2	5	1	2	0	0	2	0	1	2	0	1	0	5	3	0	0	0	2	0	5	3	0
Destruxin_C M+H	CC[C@H](C)[C@H]1C(=O)N([C@H](C(=O)N([C@H](C(=O)NCCC(=O)O[C@@H](C(=O)N2CCC[C@H]2C(=O)N1)CC(C)CO)C)C)C(C)C)C	CCMSLIB00005691880	0	0	0	0	1	0	0	1	1	4	0	0	4	0	2	1	0	3	0	0	0	3	2	5	2	5	1	2	0	0	2	0	1	2	0	1	1	5	3	0	0	1	3	0	5	3	0
Destruxin_D M+H	CC[C@H](C)[C@H]1C(=O)N([C@H](C(=O)N([C@H](C(=O)NCCC(=O)O[C@@H](C(=O)N2CCC[C@H]2C(=O)N1)CC(C)C(=O)O)C)C)C(C)C)C	CCMSLIB00005691881	0	0	0	0	1	0	0	1	1	4	0	0	4	0	1	1	0	3	0	0	0	3	2	5	2	5	1	2	0	0	2	0	1	2	0	1	0	5	3	0	0	1	2	0	5	3	0
Destruxin_D2 M+H	CC1C(=O)NCCC(=O)OC(C(=O)N2CCCC2C(=O)NC(C(=O)N(C(C(=O)N1C)C(C)C)C)C(C)C)CC(C)C(=O)O	CCMSLIB00005691882	0	0	0	0	1	0	0	1	2	4	0	0	4	0	1	1	0	3	0	0	0	2	2	5	2	5	1	2	0	0	2	0	1	2	0	1	0	5	3	0	0	0	1	0	5	3	0
Destruxin_E1 M+H	CCC(C)[C@H]1C(=O)N([C@H](C(=O)N([C@H](C(=O)NCCC(=O)O[C@@H](C(=O)N2CCCC[C@H]2C(=O)N1)CC3CO3)C)C)C(C)C)C	CCMSLIB00005691883	0	0	0	0	2	0	0	1	1	4	0	0	4	0	1	0	0	3	0	0	1	2	2	5	2	5	0	2	1	0	2	0	1	2	0	1	1	5	3	0	0	1	1	0	5	4	0
Destruxin_Ed M+H	CCC(C)C1NC(=O)C2CCCN2C(=O)C(CC(O)CO)OC(=O)CCNC(=O)C(C)N(C)C(=O)C(C(C)C)N(C)C1=O	CCMSLIB00005691884	0	0	0	1	1	0	0	2	1	4	0	0	4	0	2	1	0	3	0	0	1	3	2	5	2	5	1	2	0	0	2	0	3	2	0	1	1	5	3	0	0	1	1	0	5	3	0
Destruxin_Ed1 M+H	CC[C@H](C)[C@H]1C(=O)N([C@H](C(=O)N([C@H](C(=O)NCCC(=O)O[C@@H](C(=O)N2CCCC2C(=O)N1)CC(CO)O)C)C)C(C)C)C	CCMSLIB00005691885	0	0	0	1	1	0	0	2	1	4	0	0	4	0	2	1	0	3	0	0	1	3	2	5	2	5	1	2	0	0	2	0	3	2	0	1	1	5	3	0	0	1	1	0	5	3	0
Destruxin_D1 M+H	CCC(C)C1C(=O)N(C(C(=O)N(C(C(=O)NCCC(=O)OC(C(=O)N2CCCCC2C(=O)N1)CC(C)C(=O)O)C)C)C(C)C)C	CCMSLIB00005691896	0	0	0	0	1	0	0	1	1	4	0	0	4	0	1	0	0	3	0	0	0	3	2	5	2	5	0	2	1	0	2	0	1	2	0	1	0	5	3	0	0	1	2	0	5	4	0
Destruxin_A1 M+H	CCC(C)[C@H]1C(=O)N([C@H](C(=O)N([C@H](C(=O)NCCC(=O)O[C@@H](C(=O)N2CCCC[C@H]2C(=O)N1)CC=C)C)C)C(C)C)C	CCMSLIB00005691901	0	0	0	0	1	0	0	1	1	4	0	0	4	0	1	0	0	3	0	0	0	2	2	5	2	5	0	2	1	1	2	0	1	2	0	1	0	5	3	0	0	1	1	0	5	4	0
Destruxin_A4 M+H	CCC(C)C1C(=O)N(C(C(=O)N(C(C(=O)NCCC(=O)O[C@@H](C(=O)N2CCC[C@H]2C(=O)N1)CC=C)C)C)C(C)CC)C	CCMSLIB00005691902	0	0	0	0	1	0	0	1	0	4	0	0	4	0	1	1	0	3	0	0	0	2	2	5	2	5	1	2	0	1	2	0	1	2	0	2	0	5	3	0	0	2	2	0	5	3	0
Destruxin_B4 M+H	CCC(C)C1NC(=O)C2CCCN2C(=O)C(CC(C)C)OC(=O)CCNC(=O)C(C)N(C)C(=O)C(C(C)CC)N(C)C1=O	CCMSLIB00005691903	0	0	0	0	1	0	0	1	1	4	0	0	4	0	1	1	0	3	0	0	0	2	2	5	2	5	1	2	0	0	2	0	1	2	0	2	0	5	3	0	0	2	4	0	5	3	0
Destruxin_E2 M+H	CC(C)C1NC(=O)C2CCCN2C(=O)C(CC2CO2)OC(=O)CCNC(=O)C(C)N(C)C(=O)C(C(C)C)N(C)C1=O	CCMSLIB00005691905	0	0	0	0	2	0	0	1	2	4	0	0	4	0	1	1	0	3	0	0	1	1	2	5	2	5	1	2	0	0	2	0	1	2	0	1	1	5	3	0	0	0	0	0	5	3	0
Destruxin_F M+H	CCC(C)[C@H]1C(=O)N([C@H](C(=O)N([C@H](C(=O)NCCC(=O)OC(C(=O)N2CCC[C@H]2C(=O)N1)CC(C)O)C)C)C(C)C)C	CCMSLIB00005691906	0	0	0	0	1	0	0	1	1	4	0	0	4	0	1	1	0	3	0	0	1	2	2	5	2	5	1	2	0	0	2	0	2	2	0	1	0	5	3	0	0	1	2	0	5	3	0
Destruxin_B1 M+H	CCC(C)C1NC(=O)C2CCCCN2C(=O)C(CC(C)C)OC(=O)CCNC(=O)C(C)N(C)C(=O)C(C(C)C)N(C)C1=O	CCMSLIB00005691907	0	0	0	0	1	0	0	1	2	4	0	0	4	0	1	0	0	3	0	0	0	2	2	5	2	5	0	2	1	0	2	0	1	2	0	1	0	5	3	0	0	1	3	0	5	4	0
Didemnin B M+H	O=C(N1CCC[C@H]1C(=O)N(C)[C@@H](C(=O)N[C@@H]3C(=O)N[C@@H]([C@@H](O)CC(=O)O[C@H](C(=O)[C@@H](C(=O)N[C@H](C(=O)N2CCC[C@H]2C(=O)N(C)[C@H](C(=O)O[C@@H]3C)Cc4ccc(OC)cc4)CC(C)C)C)C(C)C)[C@@H](C)CC)CC(C)C)[C@@H](O)C	CCMSLIB00000075322	0	0	0	2	2	0	0	2	3	4	0	0	5	0	0	2	0	4	0	0	4	3	3	7	3	10	2	2	0	0	2	0	2	2	0	4	0	7	7	0	2	1	5	2	7	4	0
Didemnin X M+H	O=C(N)CCC(NC(=O)C(CCC(N)=O)NC(=O)C[C@H](O)CCCCCCC)C(=O)NC(CCC(N)=O)C(=O)OC(C)C(=O)N1CCCC1C(=O)N(C)[C@H](CC(C)C)C(=O)N[C@@H]3C(=O)N[C@H]([C@@H](O)CC(=O)O[C@@H](C(C)C)C(=O)[C@H](C)C(=O)N[C@@H](CC(C)C)C(=O)N4CCC[C@H]4C(=O)N(C)[C@@H](Cc2ccc(OC)cc2)C(=O)O[C@@H]3C)[C@@H](C)CC	CCMSLIB00000075334	0	0	1	4	2	0	0	2	3	4	0	0	7	0	0	2	3	4	0	0	5	12	6	13	3	14	2	3	0	0	2	0	11	2	0	5	0	13	14	0	2	2	6	3	13	12	0
Didemnin Y M+H	O=C(N)CCC(NC(=O)C(CCC(N)=O)NC(=O)C(CCC(N)=O)NC(=O)C[C@@H](O)CCCCCCC)C(=O)NC(CCC(N)=O)C(=O)OC(C)C(=O)N1CCCC1C(=O)N(C)[C@H](CC(C)C)C(=O)N[C@@H]3C(=O)N[C@H]([C@@H](O)CC(=O)O[C@@H](C(C)C)C(=O)[C@H](C)C(=O)N[C@@H](CC(C)C)C(=O)N4CCC[C@H]4C(=O)N(C)[C@@H](Cc2ccc(OC)cc2)C(=O)O[C@@H]3C)[C@@H](C)CC	CCMSLIB00000075336	0	0	1	5	2	0	0	2	3	4	0	0	8	0	0	2	4	4	0	0	5	15	7	15	3	15	2	3	0	0	2	0	13	2	0	5	0	15	16	0	2	2	6	3	15	13	0
Dolastatin_10 M+H	CC[C@H](C)[C@@H]([C@@H](CC(=O)N1CCC[C@H]1[C@@H]([C@@H](C)C(=O)N[C@@H](CC2=CC=CC=C2)C3=NC=CS3)OC)OC)N(C)C(=O)[C@H](C(C)C)NC(=O)[C@H](C(C)C)N(C)C	CCMSLIB00000001644	0	0	0	0	0	0	2	0	3	2	0	0	3	0	0	2	0	3	1	1	2	0	0	4	5	4	2	2	0	0	1	0	1	0	0	5	0	4	4	0	0	1	1	1	4	2	0
Dolastatin_12 M+H	CCC1C(C(=O)OC(C(=O)NCC(=O)N([C@H](C(=O)NCC(=O)N([C@H](C(=O)N([C@H](C(=O)N[C@H](C(=O)C(C(=O)N([C@H](C(=O)N1)C)C)(C)C)C)CC2=CC=CC=C2)C)C(C)C)C)CC(C)C)C)C(C)CC)C	CCMSLIB00005885164	0	0	0	0	1	0	0	1	3	8	0	0	6	0	2	0	0	4	0	0	1	2	1	8	4	8	0	3	0	0	2	0	1	0	0	0	0	8	5	1	0	2	3	5	8	0	0
Dolastatin_16 M+H	C[C@H]1C(=O)N2CCC[C@H]2C(=O)O[C@@H](C(=O)N([C@@H](C(=O)N3CCC[C@H]3C(=O)NC(C(=O)N4CCC[C@H]4C(=O)NC(C(C(=O)O1)C)C(C)C)C(C)CC5=CC=CC=C5)C(C)C)C)C(C)C	CCMSLIB00000001648	0	0	0	0	2	0	0	2	3	2	0	0	4	0	0	3	0	4	0	0	0	3	5	6	1	8	3	2	0	0	3	0	0	6	0	1	0	6	6	0	0	0	1	0	6	6	0
Dolastatin 16 M+H	CC(C)C1NC(=O)[C@@H]2CCCN2C(=O)C(NC(=O)[C@@H]2CCCN2C(=O)[C@@H](C(C)C)N(C)C(=O)[C@H](OC(=O)[C@@H]2CCCN2C(=O)[C@H](C)OC(=O)C1C)C(C)C)C(C)CC1=CC=CC=C1	CCMSLIB00000072511	0	0	0	0	2	0	0	2	3	2	0	0	4	0	0	3	0	4	0	0	0	3	5	6	1	8	3	2	0	0	3	0	0	6	0	1	0	6	6	0	0	0	1	0	6	6	0
Dolastatin_12 M+H	CC[C@@H]1[C@@H](C(=O)O[C@H](C(=O)NCC(=O)N([C@H](C(=O)NCC(=O)N([C@H](C(=O)N([C@H](C(=O)N[C@H](C(=O)C(C(=O)N([C@H](C(=O)N1)C)C)(C)C)C)CC2=CC=CC=C2)C)C(C)C)C)CC(C)C)C)[C@@H](C)CC)C	CCMSLIB00005885164	0	0	0	0	1	0	0	1	3	8	0	0	6	0	2	0	0	4	0	0	1	2	1	8	4	8	0	3	0	0	2	0	1	0	0	0	0	8	5	1	0	2	3	5	8	0	0
Echinomycin M+H	C[C@@H]1C(=O)N([C@H]2CSC([C@@H](C(=O)N([C@H](C(=O)OC[C@H](C(=O)N1)NC(=O)C3=NC4=CC=CC=C4N=C3)C(C)C)C)N(C(=O)[C@H](NC(=O)[C@@H](COC(=O)[C@@H](N(C2=O)C)C(C)C)NC(=O)C5=NC6=CC=CC=C6N=C5)C)C)SC)C	CCMSLIB00000223878	0	0	0	2	2	0	8	0	2	8	0	0	12	2	0	0	0	4	0	2	2	2	0	8	5	14	0	4	2	0	0	0	2	6	0	2	2	8	3	0	0	0	0	1	8	0	0
Emericellamide A M+H	CCCCCC[C@H](C)[C@H]1OC(=O)[C@H](C)NC(=O)[C@H](C)NC(=O)[C@H](CC(C)C)NC(=O)[C@@H](NC(=O)CNC(=O)[C@@H]1C)C(C)C	CCMSLIB00000001606	0	0	0	4	1	0	0	0	2	0	0	0	4	0	1	0	0	0	0	0	1	1	0	5	0	6	0	1	0	0	1	0	2	0	0	4	0	5	2	0	0	1	4	2	5	4	0
Enniatin A M+Na	CCC(C)C1C(=O)OC(C(=O)N(C(C(=O)OC(C(=O)N(C(C(=O)OC(C(=O)N1C)C(C)C)C(C)CC)C)C(C)C)C(C)CC)C)C(C)C	CCMSLIB00005723568	0	0	0	0	3	0	0	3	3	6	0	0	0	0	0	0	0	3	0	0	0	0	0	3	3	9	0	0	0	0	0	0	0	0	0	3	0	3	0	0	0	3	3	0	3	0	0
Enniatin A1 M+Na	CCC(C)C1C(=O)OC(C(=O)N(C(C(=O)OC(C(=O)N(C(C(=O)OC(C(=O)N1C)C(C)C)C(C)C)C)C(C)C)C(C)CC)C)C(C)C	CCMSLIB00005723569	0	0	0	0	3	0	0	3	4	6	0	0	0	0	0	0	0	3	0	0	0	0	0	3	3	9	0	0	0	0	0	0	0	0	0	2	0	3	0	0	0	2	2	0	3	0	0
Enniatin B M+Na	CC(C)C1C(=O)OC(C(=O)N(C(C(=O)OC(C(=O)N(C(C(=O)OC(C(=O)N1C)C(C)C)C(C)C)C)C(C)C)C(C)C)C)C(C)C	CCMSLIB00005723570	0	0	0	0	3	0	0	3	6	6	0	0	0	0	0	0	0	3	0	0	0	0	0	3	3	9	0	0	0	0	0	0	0	0	0	0	0	3	0	0	0	0	0	0	3	0	0
Enniatin B1 M+Na	CCC(C)C1C(=O)OC(C(=O)N(C(C(=O)OC(C(=O)N(C(C(=O)OC(C(=O)N1C)C(C)C)C(C)C)C)C(C)C)C(C)C)C)C(C)C	CCMSLIB00005723571	0	0	0	0	3	0	0	3	5	6	0	0	0	0	0	0	0	3	0	0	0	0	0	3	3	9	0	0	0	0	0	0	0	0	0	1	0	3	0	0	0	1	1	0	3	0	0
Enniatin B M+H	CC(C)[C@H]1C(=O)O[C@@H](C(=O)N([C@H](C(=O)O[C@@H](C(=O)N([C@H](C(=O)O[C@@H](C(=O)N1C)C(C)C)C(C)C)C)C(C)C)C(C)C)C)C(C)C	CCMSLIB00005725548	0	0	0	0	3	0	0	3	6	6	0	0	0	0	0	0	0	3	0	0	0	0	0	3	3	9	0	0	0	0	0	0	0	0	0	0	0	3	0	0	0	0	0	0	3	0	0
Etamycin M+H	CC1C(C(=O)NC(C(=O)N2CC(CC2C(=O)N(CC(=O)N(C(C(=O)NC(C(=O)N(C(C(=O)O1)C3=CC=CC=C3)C)C)C(C)C(C)C)C)C)O)CC(C)C)NC(=O)C4=C(C=CC=N4)O	CCMSLIB00000001631	0	0	1	1	1	1	2	0	2	6	0	0	7	0	0	1	0	4	1	0	2	0	1	7	3	12	1	3	1	0	2	0	3	2	0	1	0	7	3	0	2	0	3	1	7	0	0
Etamycin M+Na	O=C(N1[C@@](C[C@@H](O)C1)([H])C2=O)[C@@H](CC(C)C)NC([C@](NC(C3=C(O)C=CC=N3)=O)([H])[C@H](C)OC([C@H](C4=CC=CC=C4)N(C)C([C@H](C)NC([C@H](C(C)C(C)C)N(C)C(CN2C)=O)=O)=O)=O)=O	CCMSLIB00000579202	0	0	1	1	1	1	2	0	2	6	0	0	7	0	0	1	0	4	1	0	2	0	1	7	3	12	1	3	1	0	2	0	3	2	0	1	0	7	3	2	2	0	3	1	7	0	0
Exumolide A M+H	CC(C)C[C@@H]1OC(=O)[C@@H]2CCCN2C(=O)[C@H](CC2=CC=CC=C2)NC(=O)[C@H](CC2=CC=CC=C2)NC(=O)[C@H](CC(C)C)N(C)C(=O)[C@@H]2CCCN2C1=O	CCMSLIB00000001563	0	0	0	1	1	0	0	1	2	2	0	0	4	0	0	2	0	3	0	0	0	2	1	5	1	7	2	0	0	0	2	0	2	4	0	1	0	5	7	0	0	0	4	1	5	4	0
Ferintoic acid A M+H	CC(C)[C@@H]1NC(=O)[C@@H](CCCCNC(=O)[C@H](CC2=CC=CC=C2)NC(=O)[C@H](C)N(C)C(=O)[C@H](CCC2=CC=C(O)C=C2)NC1=O)NC(=O)NC(CC1=CNC2=C1C=CC=C2)C(O)=O	CCMSLIB00000071761	0	1	0	4	0	0	2	0	1	2	1	0	5	0	1	1	0	1	0	0	0	7	7	5	1	7	1	0	0	0	1	0	5	2	1	1	0	7	5	0	2	0	0	0	7	4	0
Ferintoic acid B M+H	CCC(C)[C@@H]1NC(=O)[C@@H](CCCCNC(=O)[C@H](CC2=CC=CC=C2)NC(=O)[C@H](C)N(C)C(=O)[C@H](CCC2=CC=C(O)C=C2)NC1=O)NC(=O)NC(CC1=CNC2=C1C=CC=C2)C(O)=O	CCMSLIB00000071762	0	1	0	4	0	0	2	0	0	2	1	0	5	0	1	1	0	1	0	0	0	8	8	5	1	7	1	0	0	0	1	0	5	2	1	1	0	7	5	0	2	1	1	0	7	4	0
Ferrichrome M+Na	CC(=O)N(CCCC1C(=O)NC(C(=O)NC(C(=O)NCC(=O)NCC(=O)NCC(=O)N1)CCCN(C(=O)C)[O-])CCCN(C(=O)C)[O-])[O-].[Fe+3][Na+]	CCMSLIB00000078897	0	0	0	6	0	0	0	3	0	0	0	0	6	0	3	0	0	0	0	0	0	6	9	9	0	6	0	0	0	0	6	3	6	0	0	3	0	9	9	0	0	0	0	3	9	6	0
Ferrichrome M+H	CC(=O)N(CCCC1C(=O)NC(C(=O)NC(C(=O)NCC(=O)NCC(=O)NCC(=O)N1)CCCN(C(=O)C)[O-])CCCN(C(=O)C)[O-])[O-].[Fe+3][H+]	CCMSLIB00005436129	0	0	0	6	0	0	0	3	0	0	0	0	6	0	3	0	0	0	0	0	0	6	9	9	0	6	0	0	0	0	6	3	6	0	0	3	0	9	9	0	0	0	0	3	9	6	0
Ferrichrome A [M+Fe-2H] M+H	OCC1NC(C2NC(C3NC(C(NC(=O)CNC(C(NC1=O)CO)=O)CCCN1O[Fe]456([O]=C1\C=C(\CC(O)=O)C)[O]=C(N(O4)CCC2)\C=C(\CC(O)=O)C)=O)=O)=O.C(=[O]5)(N(O6)CCC3)\C=C(\CC(O)=O)C	CCMSLIB00001059075	0	0	2	8	6	0	0	3	0	0	0	0	6	3	3	3	0	0	0	0	2	8	7	9	0	23	3	17	0	3	4	9	9	26	20	0	2	9	9	15	0	0	3	0	9	6	0
Ferrichrome A [M-H2+Fe] M+H	CC(=CC(=O)N(CCCC1C(=O)NC(C(=O)NC(C(=O)NC(C(=O)NC(C(=O)NCC(=O)N1)CO)CO)CCCN(C(=O)C=C(C)CC(=O)O)O)CCCN(C(=O)C=C(C)CC(=O)O)O)O)CC(=O)O	CCMSLIB00005436131	0	0	2	8	0	0	0	3	0	0	0	0	6	0	3	0	0	0	0	0	2	11	10	9	0	8	0	2	0	3	4	3	12	0	0	0	2	9	9	0	0	0	3	0	9	6	0
Gallinamide A M+H	CC[C@H](C)[C@H](N(C)C)C(=O)O[C@@H](CC(C)C)C(=O)N[C@@H](CC(C)C)C(=O)N[C@@H](C)\C=C\C(=O)N1[C@@H](C)C(OC)=CC1=O	CCMSLIB00000001817	0	0	0	1	0	0	0	1	3	2	0	0	1	0	0	1	0	2	1	0	2	2	0	4	3	5	1	1	0	2	0	0	1	0	0	2	0	4	1	0	0	1	5	0	4	0	0
Gallinamide A M+Na	CC[C@@H]([C@@H](C(O[C@H](C(N[C@H](C(N[C@H](/C=C/C(N1[C@H](C(OC)=CC1=O)C)=O)C)=O)CC(C)C)=O)CC(C)C)=O)N(C)C)C	CCMSLIB00005721064	0	0	0	1	0	0	0	1	3	2	0	0	1	0	0	1	0	2	1	0	2	2	0	4	3	5	1	1	0	2	0	0	1	0	0	2	0	4	1	0	0	1	5	0	4	0	0
Halovir B M+Na	CCCCCCCCCCCCCC(=O)NC(C)(C)C(=O)N1C[C@H](O)C[C@H]1C(=O)N[C@@H](CC(C)C)C(=O)N[C@@H](C)C(=O)N[C@@H](CCC(N)=O)C(=O)N[C@H](CO)CC(C)C	CCMSLIB00000001568	0	0	0	4	0	0	0	0	3	2	0	0	5	0	1	1	1	1	0	0	0	7	4	7	0	7	1	1	0	0	1	0	8	0	0	7	1	7	7	1	0	1	5	1	7	12	0
Halovir A M+H	CCCCCCCCCCCCCC(=O)NC(C)(C)C(=O)N1C[C@H](O)C[C@H]1C(=O)NC(CC(C)C)C(=O)N[C@@H](C(C)C)C(=O)N[C@@H](CCC(N)=O)C(=O)N[C@H](CO)CC(C)C	CCMSLIB00000001570	0	0	0	4	0	0	0	0	4	2	0	0	5	0	1	1	1	1	0	0	0	7	4	7	0	7	1	1	0	0	1	0	8	0	0	7	1	7	7	1	0	1	5	1	7	12	0
Halovir C M+H	CCCCCCCCCCCCCC(=O)NC(C)(C)C(=O)N1CCC[C@H]1C(=O)N[C@@H](CC(C)C)C(=O)N[C@@H](C(C)C)C(=O)NC(CCC(N)=O)C(=O)N[C@H](CO)CC(C)C	CCMSLIB00000001598	0	0	0	4	0	0	0	0	4	2	0	0	5	0	1	1	1	1	0	0	0	7	5	7	0	6	1	0	0	0	1	0	6	0	0	7	1	7	8	1	0	1	5	1	7	14	0
Hoiamide B M+H	CCC[C@@H](C)[C@@H]([C@H](C)[C@@H]1[C@H]([C@H](Cc2nc(cs2)C3=N[C@](CS3)(C4=N[C@](CS4)(C(=O)N[C@H]([C@H]([C@H](C(=O)O[C@H](C(=O)N[C@H](C(=O)O1)[C@@H](C)O)[C@@H](C)CC)C)O)[C@@H](C)CC)C)C)OC)C)O	CCMSLIB00000070258	0	0	0	2	2	0	2	1	0	0	0	2	3	0	0	3	0	0	0	3	6	3	3	2	1	6	3	1	0	0	0	0	0	6	0	2	0	2	3	2	0	3	6	3	2	1	2
Hoiamide_A M+H	CCC[C@@H](C)[C@@H]([C@H](C)[C@@H]1[C@H]([C@H](CC2=NC(=CS2)C3=N[C@](CS3)(C4=N[C@](CS4)(C(=O)N[C@H]([C@H]([C@H](C(=O)O[C@H](C(=O)N[C@H](C(=O)O1)[C@@H](C)O)C(C)C)C)O)[C@@H](C)CC)C)C)OC)C)O	CCMSLIB00000001733	0	0	0	2	2	0	2	1	1	0	0	2	3	0	0	3	0	0	0	3	6	3	2	2	1	6	3	1	0	0	0	0	0	6	0	2	0	2	3	2	0	2	5	3	2	1	2
Hoiamide C M+H	CCC[C@@H](C)[C@H](O)[C@H](C)[C@@H](O)[C@@H](C)[C@H](CC1=NC(=CS1)C1=N[C@](C)(CS1)C1=N[C@](C)(CS1)C(=O)N[C@@H]([C@@H](C)CC)[C@@H](O)[C@@H](C)C(=O)OCC)OC	CCMSLIB00000070256	0	0	1	1	0	2	2	0	0	0	0	2	3	0	0	3	0	0	0	3	4	3	3	1	1	2	3	1	0	0	0	0	0	0	0	3	1	1	3	2	0	3	5	3	1	1	2
Hoiamide D M+H	CCC[C@@H](C)[C@@H]([C@H](C)[C@H]([C@@H](C)[C@H](CC1=NC(=CS1)C2=N[C@@](CS2)(C)C3=N[C@@](CS3)(C)C(=O)N[C@@H]([C@@H](C)CC)[C@H]([C@@H](C)C(=O)O)O)OC)O)O	CCMSLIB00000001813	0	0	2	1	0	2	2	0	0	0	0	2	3	0	0	3	0	0	0	3	4	3	3	1	1	2	3	1	0	0	0	0	0	0	0	2	0	1	3	2	0	2	5	3	1	1	2
Hoiamide A M+H	CCC[C@@H](C)[C@H](O)[C@H](C)[C@H]1OC(=O)[C@@H](NC(=O)[C@@H](OC(=O)[C@H](C)[C@H](O)[C@@H](NC(=O)[C@@]2(C)CSC(=N2)[C@@]2(C)CSC(=N2)C2=CSC(C[C@H](OC)[C@@H]1C)=N2)[C@@H](C)CC)C(C)C)[C@@H](C)O	CCMSLIB00000070245	0	0	0	2	2	0	2	1	1	0	0	2	3	0	0	3	0	0	0	3	6	3	2	2	1	6	3	1	0	0	0	0	0	6	0	2	0	2	3	2	0	2	5	3	2	1	2
Hoiamide B M+H	CCC[C@@H](C)[C@H](O)[C@H](C)[C@H]1OC(=O)[C@@H](NC(=O)C(OC(=O)[C@H](C)[C@H](O)[C@@H](NC(=O)[C@@]2(C)CSC(=N2)[C@@]2(C)CSC(=N2)C2=CSC(C[C@H](OC)[C@@H]1C)=N2)[C@@H](C)CC)[C@@H](C)CC)[C@@H](C)O	CCMSLIB00000070258	0	0	0	2	2	0	2	1	0	0	0	2	3	0	0	3	0	0	0	3	6	3	3	2	1	6	3	1	0	0	0	0	0	6	0	2	0	2	3	2	0	3	6	3	2	1	2
Hydroxy thaxtomin C M+H	CN1C(CC2=CNC3=C2C(=CC=C3)[N+]([O-])=O)C(=O)NC(O)(CC2=CC=CC=C2)C1=O	CCMSLIB00005724278	0	1	0	0	0	0	2	1	0	2	0	0	2	1	0	1	0	1	0	0	1	2	1	4	1	3	1	0	1	0	0	2	2	2	0	1	0	3	2	1	0	0	0	1	3	0	1
Hydroxy thaxtomin A M+H	CN1C(C(=O)N(C(C1=O)(CC2=CC(=C(C=C2)O)O)O)C)CC3=CNC4=C3C(=CC=C4)[N+](=O)[O-]	CCMSLIB00005724279	0	0	0	1	0	0	2	2	0	4	0	0	2	1	0	1	0	2	0	0	1	1	2	4	2	3	1	0	1	0	0	2	1	2	0	2	0	3	2	1	4	0	0	2	3	0	1
15-De-N-methyl-thaxtomin A M-H	CN1[C@H](C(=O)N[C@](C1=O)(CC2=CC(=CC=C2)O)O)CC3=CNC4=C3C(=CC=C4)[N+](=O)[O-]	CCMSLIB00005724282	0	1	0	0	0	0	2	1	0	2	0	0	2	1	0	1	0	1	0	0	1	2	2	4	1	3	1	0	1	0	0	2	2	2	0	1	0	3	2	1	2	0	0	1	3	0	1
C-14 dehydrated analogs of thaxtomin A M+H	CN1[C@@H](CC2=CNC3=C2C(=CC=C3)[N+]([O-])=O)C(=O)N(C)\C(=C\C2=CC(O)=CC=C2)C1=O	CCMSLIB00005724283	0	0	0	0	0	0	2	0	0	4	0	0	2	1	0	1	0	2	0	0	0	1	1	2	2	2	1	0	1	1	0	2	0	2	0	1	0	2	1	0	2	0	0	1	2	0	1
Indolactam derivative C28H37N3O2 related to Lyngbyatoxin A M+H	COCC1Cc(c[nH]2)c3c2c(C(CCC=C)(C=C)C)ccc3N(C(C(N1)=O)C(C)C)C	CCMSLIB00005435954	0	0	0	0	0	0	2	0	1	2	0	0	1	1	0	1	0	1	1	0	0	1	2	1	2	2	1	0	0	2	0	0	2	4	0	1	1	1	2	1	0	0	2	1	1	1	0
Iturin_A6_Dereplicator M+H	CC(C)CCCCCCCCCCC1CC(=O)NC(CC(=N)O)C(=O)NC(Cc2ccc(cc2)O)C(=O)NC(CC(=N)O)C(=O)NC(CCC(=N)O)C(=O)N2CCCC2C(=O)NC(CC(=N)O)C(=O)NC(CO)C(=O)N1	CCMSLIB00004679263	0	4	8	6	0	0	0	0	1	0	0	4	7	4	1	1	0	1	0	0	1	10	5	12	0	8	1	5	0	0	1	0	17	2	0	2	1	12	15	0	2	0	2	2	12	12	4
Janadolide M+H	C/C(CC[C@@H](C)C(N1[C@H](C(N[C@@H](C(C)C)C(NCC(N(C)[C@H]2C)=O)=O)=O)CCC1)=O)=C\[C@@H](C(C)(C)C)OC([C@H](CC(C)C)N(C)C2=O)=O	CCMSLIB00005885166	0	0	0	1	1	0	0	0	5	4	0	0	4	0	1	1	0	3	0	0	0	1	3	5	2	6	1	0	0	1	2	0	0	2	0	2	0	5	4	1	0	0	4	4	5	3	0
Koranimine M+H	O=C(NC(CC(C)C)C(NC(CC(C)C)C(NC(CC1=CC=CC=C1)C(NC(C(C)C)C([NH2+]C(CC2=CC=CC=C2)C(NC(C(C)C)/C=N\3)=O)=O)=O)=O)=O)C3C(O)C	CCMSLIB00000531504	0	0	1	5	0	0	0	0	4	0	0	1	7	0	0	0	1	0	0	0	1	4	0	6	0	7	0	1	0	0	0	0	4	0	0	0	0	6	4	0	0	0	4	0	6	0	1
Leucinostatin A reference standard M+2H	CC[C@@H](C)/C=C/C(=O)N1C[C@H](C[C@H]1C(=O)N[C@@H](C[C@H](C)CC(CC(=O)CC)O)C(=O)N[C@@H]([C@@H](C(C)C)O)C(=O)NC(C)(C)C(=O)N[C@@H](CC(C)C)C(=O)N[C@@H](CC(C)C)C(=O)NC(C)(C)C(=O)NC(C)(C)C(=O)NCCC(=O)N[C@@H](C)CN(C)C)C	CCMSLIB00005435705	0	0	2	8	0	0	0	0	7	2	0	0	9	1	1	1	0	2	3	0	2	5	5	10	2	9	1	2	0	1	3	0	8	0	0	4	0	10	7	3	0	2	12	1	10	1	0
Leucinostatin B M+H reference compound M+H	CCC(C)/C=C/C(=O)N1CC(CC1C(=O)NC(CC(C)CC(CC(=O)CC)O)C(=O)NC(C(C(C)C)O)C(=O)NC(C)(C)C(=O)NC(CC(C)C)C(=O)NC(CC(C)C)C(=O)NC(C)(C)C(=O)NC(C)(C)C(=O)NCCC(=O)NC(C)CNC)C	CCMSLIB00005435706	0	0	2	9	0	0	0	0	6	2	0	0	9	1	2	1	0	1	1	0	2	5	5	10	1	9	1	2	0	1	3	0	8	0	0	4	0	10	7	3	0	2	11	1	10	1	0
Leucinostatin A, 2-L-leucine, N9-oxide ; Paecilotoxin H M+H	CCC(C)C=CC(=O)N1CC(CC1C(=O)NC(CC(C)C)C(=O)NC(C(C(C)C)O)C(=O)NC(C)(C)C(=O)NC(CC(C)C)C(=O)NC(CC(C)C)C(=O)NC(C)(C)C(=O)NC(C)(C)C(=O)NCCC(=O)NC(C)CCCON)C	CCMSLIB00005435707	0	0	2	8	0	0	0	0	7	2	0	0	8	1	1	1	1	1	0	0	1	7	4	10	0	9	1	2	0	1	2	1	7	0	0	4	1	10	8	3	0	1	10	1	10	3	0
Leucinostatin A, N9-Oxide ; Paecilotoxin K observed in Leucinostatin A and B standards M+H	CCC(C)C=CC(=O)N1CC(CC1C(=O)NC(CC(C)CC(CC(=O)CC)O)C(=O)NC(C(C(C)C)O)C(=O)NC(C)(C)C(=O)NC(CC(C)C)C(=O)NC(CC(C)C)C(=O)NC(C)(C)C(=O)NC(C)(C)C(=O)NCCC(=O)NC(C)CCCON)C	CCMSLIB00005435708	0	0	2	8	0	0	0	0	6	2	0	0	8	1	1	1	1	1	0	0	2	7	7	10	0	9	1	2	0	1	2	1	9	0	0	5	1	10	8	3	0	2	10	2	10	3	0
Leucinostatin B M+H M+H	CC[C@H](C)/C=C/C(=O)N1C[C@H](C[C@H]1C(=O)N[C@@H](C[C@H](C)CC(CC(=O)CC)O)C(=O)N[C@@H]([C@@H](C(C)C)O)C(=O)NC(C)(C)C(=O)N[C@@H](CC(C)C)C(=O)N[C@@H](CC(C)C)C(=O)NC(C)(C)C(=O)NC(C)(C)C(=O)NCCC(=O)N[C@@H](C)CNC)C	CCMSLIB00005435720	0	0	2	9	0	0	0	0	6	2	0	0	9	1	2	1	0	1	1	0	2	5	5	10	1	9	1	2	0	1	3	0	8	0	0	4	0	10	7	3	0	2	11	1	10	1	0
Leupeptin analogue LVR (or VLR) M+H	O=C(NC(C(NC(C=O)CCC/N=C(N)\N)=O)C(C)C)C(NC(C)=O)CC(C)C	CCMSLIB00000840427	1	1	0	2	0	0	0	0	2	0	3	1	2	0	0	0	2	0	0	0	0	4	3	3	0	3	0	0	0	0	1	0	2	0	1	1	0	3	3	0	0	0	2	0	3	2	1
Leupeptin Pr-LL M+H	CC(CC(NC(CC)=O)C(NC(C(N[C@H](C=O)CCC/N=C(N)\N)=O)CC(C)C)=O)C	CCMSLIB00000840429	1	1	0	2	0	0	0	0	2	0	3	1	2	0	0	0	2	0	0	0	0	5	3	3	0	3	0	0	0	0	1	0	4	0	1	0	0	3	5	0	0	1	4	0	3	2	1
Linearized pseudacyclin A M+H	C(CCC(NC(=O)C(NC(=O)C)C(C)CC)C(=O)NC(CC1=CC=CC=C1)C(O)=O)NC(=O)C(C(CC)C)NC(=O)C(C(CC)C)NC(=O)C1CCCN1	CCMSLIB00000531486	0	0	0	6	0	0	0	0	0	0	0	0	5	0	2	1	0	0	0	0	0	9	8	6	0	7	1	0	0	0	2	0	5	0	0	0	0	6	5	0	0	3	3	0	6	4	0
Lyngbyabellin A M+2Na	CC[C@H](C)[C@H]1C2=NC(=CS2)C(=O)O[C@H](C(C(=O)O[C@H](C3=NC(=CS3)C(=O)NCC(=O)N1)C(C)(C)O)(C)C)CCCC(C)(Cl)Cl	CCMSLIB00000001626	0	0	0	1	2	0	4	1	2	0	0	0	3	0	1	2	0	0	0	2	2	1	0	2	0	5	2	1	0	0	1	0	1	4	0	3	0	2	1	3	0	1	2	3	2	2	0
Lyngbyabellin K M+H	C[C@H]1[C@@H](OC(=O)C2=CSC(=N2)[C@@H](COC(=O)C3=CSC(=N3)[C@@H](OC1=O)C(C)C)O)CCCC(C)(Cl)Cl	CCMSLIB00000001757	0	0	0	0	3	0	4	1	1	0	0	0	0	0	0	2	0	0	0	2	2	0	0	0	0	6	2	1	0	0	0	0	1	4	0	2	1	0	0	1	0	0	1	2	0	2	0
Lyngbyabellin N M+H	C[C@H]1[C@@H](OC(=O)C2=CSC(=N2)[C@@H](COC(=O)C3=CSC(=N3)[C@@H](OC1=O)C(C)C)OC(=O)C[C@H]([C@H](CC(C)C)NC(=O)[C@H](C(C)C)N(C)C)OC(=O)C)CCCC(C)(Cl)Cl	CCMSLIB00000001760	0	0	0	0	3	0	4	1	4	0	0	0	1	0	0	2	0	1	1	2	4	1	0	1	2	8	2	1	0	0	0	0	1	4	0	3	1	1	1	1	0	0	3	2	1	2	0
Lyngbyapeptin A M+Na	CCC(C)C(C(=O)N1CCCC1C2=NC=CS2)N(C)C(=O)C(CC(C)C)N(C)C(=O)C(CC3=CC=C(C=C3)OC)N(C)C(=O)C=C(C)OC	CCMSLIB00000478601	0	0	0	0	0	1	2	0	1	2	0	0	4	0	0	2	0	4	0	1	1	0	0	4	5	3	2	1	0	1	1	0	0	0	0	3	0	4	4	0	2	1	3	2	4	2	0
Lyngbyastatin_3 M+H	CCC[C@@H]1[C@@H](C(=O)O[C@H](C(=O)NCC(=O)N([C@H](C(=O)NCC(=O)N([C@H](C(=O)N([C@H](C(=O)NC(C(=O)C(C(=O)N([C@H](C(=O)N1)C)C)(C)C)C)CC2=CC=C(C=C2)OC)C)C(C)C)C)CC(C)C)C)[C@@H](C)CC)C	CCMSLIB00005885158	0	0	0	0	1	0	0	1	3	8	0	0	6	0	2	0	0	4	0	0	1	3	1	8	5	8	0	3	0	0	2	0	1	0	0	1	0	8	5	1	2	2	4	5	8	1	0
Lyngbyatoxin A putative or close isomer M+H M+H	CC(C)C1C(=O)NC(CC2=CNC3=C(C=CC(=C23)N1C)C(C)(CCC=C(C)C)C=C)CO	CCMSLIB00005435950	0	0	0	1	0	0	2	0	2	2	0	0	1	1	1	1	0	1	0	0	0	2	2	1	1	2	1	0	0	2	0	0	2	4	0	2	1	1	2	1	0	0	1	3	1	1	0
Lyngbyatoxin A Me ether M-CO+Hputative or related isomer M+H	COCC1Cc(c[nH]2)c3c2c(C(CC/C=C(C)\C)(C=C)C)ccc3N(C(C(N1)=O)C(C)C)C	CCMSLIB00005435952	0	0	0	0	0	0	2	0	2	2	0	0	1	1	0	1	0	1	1	0	0	1	2	1	2	2	1	0	0	2	0	0	2	4	0	3	1	1	2	1	0	0	2	3	1	1	0
Mabuniamide M+Na	CCCC(N(C)[C@@H](C)C(N1[C@H](C(N([C@H](CC2=CC=CC=C2)C(N[C@@H](CC(C)C)C(N(C)[C@H](C(C)C)C(N[C@@H](C(C)C)C(NCC(N(C)[C@H](CC3=CC=CC=C3)C(N4[C@H](C(OC)=O)CCC4)=O)=O)=O)=O)=O)=O)C)=O)CCC1)=O)=O	CCMSLIB00005885136	0	0	0	1	0	0	0	0	3	4	0	0	8	0	1	2	0	6	0	0	0	1	1	9	5	10	2	0	0	0	3	0	1	0	0	6	0	9	9	0	0	1	3	4	9	5	0
Majusculamide D M+Na	CCCCC(C)CC(C)C(=O)N(C)C(CC1=CC=C(C=C1)OC)C(=O)NC(=O)C(C(C)OC(=O)C)N(C)C(C(C)C)C(=O)N2CC(CC2C(=O)N3C(C=CC3=O)C)O	CCMSLIB00000001798	0	0	0	0	0	0	0	0	1	4	0	0	4	0	0	2	0	4	0	0	3	1	0	6	3	6	2	2	0	1	1	0	2	0	0	3	0	6	2	0	2	1	4	3	6	2	0
Majusculamide B M+Na	CCCCCCCC(=O)[C@H](C)C(=O)N(C)[C@H](CC1=CC=C(C=C1)OC)C(=O)N(C)[C@@H](C(C)C)C(=O)N	CCMSLIB00000001806	0	0	0	0	0	0	0	0	1	0	0	0	2	0	0	0	1	2	0	0	1	0	0	3	3	2	0	1	0	0	0	0	0	0	0	3	0	3	1	0	2	1	1	3	3	5	0
Massetolide E M+H	CCCCCCCC(CC(=O)NC(CC(C)C)C(=O)NC(CCC(=O)O)C(=O)NC1C(OC(=O)C(NC(=O)C(NC(=O)C(NC(=O)C(NC(=O)C(NC(=O)C(NC1=O)C(C)C)CC(C)C)CO)CC(C)C)CO)C(C)C)C)O	CCMSLIB00000579932	0	0	3	10	1	0	0	0	5	0	0	0	8	0	2	0	0	0	0	0	4	9	3	9	0	13	0	4	0	0	0	0	10	0	0	1	2	9	7	0	0	1	7	1	9	6	0
Massetolide H M+H	CCCCCCCCCC(CC(=O)NC(CC(C)C)C(=O)NC(CCC(=O)O)C(=O)NC1C(OC(=O)C(NC(=O)C(NC(=O)C(NC(=O)C(NC(=O)C(NC(=O)C(NC1=O)C(C)C)CC(C)C)CO)CC(C)C)CO)C(C)CC)C)O	CCMSLIB00000579933	0	0	3	10	1	0	0	0	4	0	0	0	8	0	2	0	0	0	0	0	4	10	3	9	0	13	0	4	0	0	0	0	10	0	0	1	2	9	7	0	0	2	8	1	9	8	0
Massetolide_G M+H	CCCCCCCC[C@H](CC(=O)N[C@@H](CC(C)C)C(=O)N[C@H](CCC(=O)O)C(=O)N[C@@H]1[C@H](OC(=O)[C@@H](NC(=O)[C@H](NC(=O)[C@@H](NC(=O)[C@H](NC(=O)[C@@H](NC(=O)[C@H](NC1=O)C(C)C)CC(C)C)CO)CC(C)C)CO)[C@@H](C)CC)C)O	CCMSLIB00003742128	0	0	3	10	1	0	0	0	4	0	0	0	8	0	2	0	0	0	0	0	4	10	3	9	0	13	0	4	0	0	0	0	10	0	0	1	2	9	7	0	0	2	8	1	9	7	0
Microcolin B M+Na	CCCC[C@@H](C)C[C@@H](C)C(=O)N(C)[C@@H](CC(C)C)C(=O)N[C@@H](C(C)OC(C)=O)C(=O)N(C)[C@@H](C(C)C)C(=O)N1CCC[C@H]1C(=O)N1[C@@H](C)C=CC1=O	CCMSLIB00005435622	0	0	0	0	0	0	0	0	2	4	0	0	4	0	0	2	0	4	0	0	2	1	0	6	2	5	2	1	0	1	1	0	0	0	0	3	0	6	3	0	0	1	6	3	6	4	0
Microcolin C M+Na	CCCC[C@@H](C)C[C@@H](C)C(N(C)[C@@H](CC(C)C)C(N[C@H]([C@H](O)C)C(N(C)[C@H](C(C)C)C(N1[C@@H](C(N2C(C=C[C@@H]2C)=O)=O)CCC1)=O)=O)=O)=O	CCMSLIB00000001660	0	0	0	1	0	0	0	0	2	4	0	0	4	0	0	2	0	4	0	0	2	1	0	6	2	5	2	1	0	1	1	0	0	0	0	3	0	6	3	0	0	1	6	3	6	4	0
Microcolin A M+Na	CN(C([C@H](C)C[C@H](C)CCCC)=O)[C@@H](CC(C)C)C(N[C@@H]([C@@H](C)OC(C)=O)C(N(C)[C@@H](C(C)C)C(N1[C@H](C(N2C(C=C[C@@H]2C)=O)=O)C[C@H](O)C1)=O)=O)=O	CCMSLIB00005435621	0	0	0	0	0	0	0	0	2	4	0	0	4	0	0	2	0	4	0	0	2	1	0	6	2	6	2	2	0	1	1	0	2	0	0	3	0	6	2	0	0	1	6	3	6	2	0
Microcolin B M+Na	CN(C([C@H](C)C[C@H](C)CCCC)=O)[C@@H](CC(C)C)C(N[C@@H]([C@@H](C)OC(C)=O)C(N(C)[C@@H](C(C)C)C(N1[C@H](C(N2C(C=C[C@@H]2C)=O)=O)CCC1)=O)=O)=O	CCMSLIB00005435622	0	0	0	0	0	0	0	0	2	4	0	0	4	0	0	2	0	4	0	0	2	1	0	6	2	5	2	1	0	1	1	0	0	0	0	3	0	6	3	0	0	1	6	3	6	4	0
Microcolin E M+Na	CN(C([C@H](C)C[C@H](C)CCCC)=O)[C@@H](/C=C(C)\C)C(N[C@@H]([C@@H](C)OC(C)=O)C(N(C)[C@@H](C(C)C)C(N1[C@H](C(N2C(C=C[C@@H]2C)=O)=O)CCC1)=O)=O)=O	CCMSLIB00005463461	0	0	0	0	0	0	0	0	2	4	0	0	4	0	0	2	0	4	0	0	2	0	0	6	2	5	2	1	0	2	1	0	0	0	0	3	0	6	2	0	0	1	4	2	6	4	0
Microcolin F M+Na	CN(C([C@H](C)C[C@H](C)CCCC)=O)[C@@H](/C=C(C)\C)C(N[C@@H]([C@@H](C)OC(C)=O)C(N(C)[C@@H](C(C)C)C(N1[C@H](C(N2C(C=C[C@@H]2C)=O)=O)C[C@H](O)C1)=O)=O)=O	CCMSLIB00005463462	0	0	0	0	0	0	0	0	2	4	0	0	4	0	0	2	0	4	0	0	2	0	0	6	2	6	2	2	0	2	1	0	2	0	0	3	0	6	1	0	0	1	4	2	6	2	0
Microcolin H M+Na	CN(C([C@H](C)CCCCCC)=O)[C@@H](CC(C)C)C(N[C@@H]([C@@H](C)OC(C)=O)C(N(C)[C@@H](C(C)C)C(N1[C@H](C(N2C(C=C[C@@H]2C)=O)=O)C[C@H](O)C1)=O)=O)=O	CCMSLIB00005463465	0	0	0	0	0	0	0	0	2	4	0	0	4	0	0	2	0	4	0	0	2	1	0	6	2	6	2	2	0	1	1	0	2	0	0	3	0	6	2	0	0	1	4	3	6	4	0
Microcolin H M+Na	CN(C([C@H](C)CCCCCC)=O)[C@@H](CC(C)C)C(N[C@@H]([C@@H](C)OC(C)=O)C(N(C)[C@@H](C(C)C)C(N1[C@H](C(N2C(C=C[C@@H]2C)=O)=O)CCC1)=O)=O)=O	CCMSLIB00005463465	0	0	0	0	0	0	0	0	2	4	0	0	4	0	0	2	0	4	0	0	2	1	0	6	2	5	2	1	0	1	1	0	0	0	0	3	0	6	3	0	0	1	4	3	6	6	0
Microcolin J M+Na	CN(C([C@H](C)C[C@H](C)CCCC)=O)[C@@H](CC(C)C)C(N[C@@H]([C@@H](C)OC(C)=O)C(N[C@@H](C(C)C)C(N1[C@H](C(N2C(C=C[C@@H]2C)=O)=O)CCC1)=O)=O)=O	CCMSLIB00005463466	0	0	0	1	0	0	0	0	2	4	0	0	4	0	0	2	0	3	0	0	2	1	1	6	1	5	2	1	0	1	1	0	0	0	0	3	0	6	3	0	0	1	6	3	6	4	0
Microcolin K M+Na	CN(C([C@H](C)C[C@H](C)CCCC)=O)[C@@H](CC(C)C)C(N[C@@H]([C@@H](C)OC(CC)=O)C(N(C)[C@@H](C(C)C)C(N1[C@H](C(N2C(C=C[C@@H]2C)=O)=O)C[C@H](O)C1)=O)=O)=O	CCMSLIB00005463468	0	0	0	0	0	0	0	0	2	4	0	0	4	0	0	2	0	4	0	0	2	1	0	6	2	6	2	2	0	1	1	0	2	0	0	4	0	6	2	0	0	2	6	3	6	2	0
Microcolin L M+Na	CN(C([C@H](C)C[C@H](C)CCCC)=O)[C@@H](CC(C)CC)C(N[C@@H]([C@@H](C)OC(C)=O)C(N(C)[C@@H](C(C)C)C(N1[C@H](C(N2C(C=C[C@@H]2C)=O)=O)C[C@H](O)C1)=O)=O)=O	CCMSLIB00005463471	0	0	0	0	0	0	0	0	1	4	0	0	4	0	0	2	0	4	0	0	2	1	0	6	2	6	2	2	0	1	1	0	2	0	0	3	0	6	2	0	0	2	6	4	6	2	0
Microcolin M M+Na	CN(C([C@H](C)C[C@H](C)CCCC)=O)[C@@H](CC(C)C)C(N[C@@H]([C@@H](C)OC(C)=O)C(N(C)[C@@H](C(C)C)C(N1[C@H](C(O)=O)C[C@H](O)C1)=O)=O)=O	CCMSLIB00005463470	0	0	0	0	0	0	0	0	2	2	0	0	3	0	0	1	0	3	0	0	1	2	1	4	2	7	1	2	0	0	1	0	2	0	0	3	0	4	2	0	0	1	6	3	4	2	0
Microcolin G M+Na	CN(C([C@H](C)C[C@H](C)CCCC)=O)[C@@H](/C=C(C)\C)C(N[C@@H]([C@@H](C)O)C(N(C)[C@@H](C(C)C)C(N1[C@H](C(N2C(C=C[C@@H]2C)=O)=O)C[C@H](O)C1)=O)=O)=O	CCMSLIB00005463477	0	0	0	1	0	0	0	0	2	4	0	0	4	0	0	2	0	4	0	0	2	0	0	6	2	6	2	2	0	2	1	0	2	0	0	3	0	6	1	0	0	1	4	2	6	2	0
microcolin C (desacetylmicrocolin B) M+Na	CN(C([C@H](C)C[C@H](C)CCCC)=O)[C@@H](CC(C)C)C(N[C@@H]([C@@H](C)O)C(N(C)[C@@H](C(C)C)C(N1[C@H](C(N2C(C=C[C@@H]2C)=O)=O)CCC1)=O)=O)=O	CCMSLIB00005435658	0	0	0	1	0	0	0	0	2	4	0	0	4	0	0	2	0	4	0	0	2	1	0	6	2	5	2	1	0	1	1	0	0	0	0	3	0	6	3	0	0	1	6	3	6	4	0
microcolin D (desacetylmicrocolin A) M+Na	CN(C([C@H](C)C[C@H](C)CCCC)=O)[C@@H](CC(C)C)C(N[C@@H]([C@@H](C)O)C(N(C)[C@@H](C(C)C)C(N1[C@H](C(N2C(C=C[C@@H]2C)=O)=O)C[C@H](O)C1)=O)=O)=O	CCMSLIB00005435662	0	0	0	1	0	0	0	0	2	4	0	0	4	0	0	2	0	4	0	0	2	1	0	6	2	6	2	2	0	1	1	0	2	0	0	3	0	6	2	0	0	1	6	3	6	2	0
2,3-dihydromicrocolin A M+Na	CN(C([C@H](C)C[C@H](C)CCCC)=O)[C@@H](CC(C)C)C(N[C@@H]([C@@H](C)OC(C)=O)C(N(C)[C@@H](C(C)C)C(N1[C@H](C(N2C(CC[C@@H]2C)=O)=O)C[C@H](O)C1)=O)=O)=O	CCMSLIB00005463472	0	0	0	0	0	0	0	0	2	4	0	0	4	0	0	2	0	4	0	0	2	1	0	6	2	6	2	2	0	0	1	0	2	0	0	4	0	6	4	0	0	1	7	4	6	3	0
2,3-dihydromicrocolin B M+Na	CN(C([C@H](C)C[C@H](C)CCCC)=O)[C@@H](CC(C)C)C(N[C@@H]([C@@H](C)OC(C)=O)C(N(C)[C@@H](C(C)C)C(N1[C@H](C(N2C(CC[C@@H]2C)=O)=O)CCC1)=O)=O)=O	CCMSLIB00005463473	0	0	0	0	0	0	0	0	2	4	0	0	4	0	0	2	0	4	0	0	2	1	0	6	2	5	2	1	0	0	1	0	0	0	0	4	0	6	5	0	0	1	7	4	6	5	0
2,3-dihydromicrocolin C M+Na	CN(C([C@H](C)C[C@H](C)CCCC)=O)[C@@H](CC(C)C)C(N[C@@H]([C@@H](C)O)C(N(C)[C@@H](C(C)C)C(N1[C@H](C(N2C(CC[C@@H]2C)=O)=O)CCC1)=O)=O)=O	CCMSLIB00005463474	0	0	0	1	0	0	0	0	2	4	0	0	4	0	0	2	0	4	0	0	2	1	0	6	2	5	2	1	0	0	1	0	0	0	0	4	0	6	5	0	0	1	7	4	6	5	0
2,3-dihydromicrocolin D M+Na	CN(C([C@H](C)C[C@H](C)CCCC)=O)[C@@H](CC(C)C)C(N[C@@H]([C@@H](C)O)C(N(C)[C@@H](C(C)C)C(N1[C@H](C(N2C(CC[C@@H]2C)=O)=O)C[C@H](O)C1)=O)=O)=O	CCMSLIB00005463475	0	0	0	1	0	0	0	0	2	4	0	0	4	0	0	2	0	4	0	0	2	1	0	6	2	6	2	2	0	0	1	0	2	0	0	4	0	6	4	0	0	1	7	4	6	3	0
Microcystin LR M+H	C[C@H]1[C@@H](NC(=O)[C@@H](NC(=O)[C@H]([C@@H](NC(=O)[C@@H](NC(=O)[C@H](NC(=O)C(=C)N(C(=O)CC[C@@H](NC1=O)C(=O)O)C)C)CC(C)C)C(=O)O)C)CCCN=C(N)N)/C=C/C(=C/[C@H](C)[C@H](CC2=CC=CC=C2)OC)/C	CCMSLIB00000071748	1	1	2	5	0	0	0	0	1	2	3	1	4	2	0	0	2	1	0	0	0	7	5	7	2	8	0	2	0	3	1	0	3	0	1	1	0	7	5	0	0	0	2	3	7	3	1
Micropeptin 996 M+Na	CCCC(N[C@H](C(N[C@H](C(N[C@H](C(N[C@@H]1C(N([C@@H](CC2=CC=CC=C2)C(N([C@H](C(N[C@H](C(O3)=O)C(C)C)=O)CC4=CC=CC=C4)C)=O)[C@H](O)CC1)=O)=O)CCC5=CC=C(O)C=C5)=O)[C@H]3C)=O)CCC(N)=O)=O	CCMSLIB00006678005	0	0	0	3	1	0	0	0	1	2	0	0	6	0	0	0	1	2	0	0	2	9	3	9	1	9	0	1	1	0	0	0	6	2	0	1	0	9	8	0	2	1	1	1	9	4	0
Micropeptin 982 M+Na	CCCC(N[C@H](C(N[C@H](C(N[C@H](C(N[C@@H]1C(N([C@@H](CC2=CC=CC=C2)C(N([C@H](C(N[C@H](C(O3)=O)C(C)C)=O)CC4=CC=CC=C4)C)=O)[C@H](O)CC1)=O)=O)CC5=CC=C(O)C=C5)=O)[C@H]3C)=O)CCC(N)=O)=O	CCMSLIB00006678006	0	0	0	3	1	0	0	0	1	2	0	0	6	0	0	0	1	2	0	0	2	8	2	9	1	9	0	1	1	0	0	0	6	2	0	1	0	9	8	0	2	1	1	1	9	3	0
Microsporin A M+H	[H][C@]12CCCCN1C(=O)[C@H](CC1=CC=CC=C1)NC(=O)[C@H](C)NC(=O)[C@H](CCCCCC(=O)CC)NC2=O	CCMSLIB00000001574	0	0	0	2	0	0	0	0	0	0	0	0	4	0	0	0	0	1	0	0	0	3	5	4	0	4	0	0	1	0	1	0	2	2	0	1	0	4	4	1	0	1	0	1	4	7	0
Microsporin B M+H	[H][C@]12CCCCN1C(=O)[C@H](CC1=CC=CC=C1)NC(=O)[C@H](C)NC(=O)[C@H](CCCCCC(O)CC)NC2=O	CCMSLIB00000001590	0	0	0	2	0	0	0	0	0	0	0	0	4	0	0	0	0	1	0	0	0	4	6	4	0	4	0	0	1	0	1	0	4	2	0	1	0	4	4	1	0	1	0	1	4	7	0
Microviridin M M+H	O=C(CCC(NC(C(NC(C(NC(C(NC(C(NC(C1CCCN12)=O)CO3)=O)CC(OC(C(NC(C(NC(C4CCCN4C(C5N(C(C(NC(C)=O)C)=O)CCC5)=O)=O)C)=O)C(NC(C(N6)=O)CC(C)C)=O)C)=O)=O)CC7=CNC8=C7C=CC=C8)=O)CCC3=O)=O)C(NC(C(O)=O)CC9=CC=C(O)C=C9)=O)NCCCCC6C(NC(CC%10=CNC%11=C%10C=CC=C%11)C2=O)=O	CCMSLIB00000425007	0	0	0	10	2	0	4	0	1	4	0	0	14	0	1	5	0	3	0	0	2	17	13	16	0	18	5	4	0	0	4	0	11	10	0	2	1	16	17	0	2	0	2	0	16	11	0
Microviridin N M+2H	O=C(CCC(NC(C(NC(C(NC(C(NC(C(NC(C1CCCN12)=O)CO)=O)CC(OC(C(NC(C(NC(C3CCCN3C(C4N(C(C(NC(C)=O)C)=O)CCC4)=O)=O)C)=O)C(NC(C(N5)=O)CC(C)C)=O)C)=O)=O)CC6=CNC7=C6C=CC=C7)=O)CCC(OC)=O)=O)C(NC(C(O)=O)CC8=CC=C(O)C=C8)=O)NCCCCC5C(NC(CC9=CNC%10=C9C=CC=C%10)C2=O)=O	CCMSLIB00000425010	0	0	1	11	1	0	4	0	1	4	0	0	14	0	2	5	0	3	0	0	2	17	13	16	1	18	5	4	0	0	4	0	11	8	0	3	1	16	17	0	2	0	2	1	16	11	0
Mureidomycin B M+H	CC(C(C(=O)NC=C1CC(C(O1)N2CCC(=O)NC2=O)O)NC(=O)C(CCSC)NC(=O)NC(CC3=CC(=CC=C3)O)C(=O)O)N(C)C(=O)C(CC4=CC(=CC=C4)O)N	CCMSLIB00000075009	0	1	0	3	1	1	0	1	0	2	2	0	4	2	0	1	1	2	1	1	3	6	7	5	2	7	1	4	1	1	1	0	5	0	2	1	0	9	5	0	4	0	1	1	9	2	0
Napsamycin C M+H	CC(C(C(=O)NC=C1CC(C(O1)N2CCC(=O)NC2=O)O)NC(=O)C(CCSC)NC(=O)NC(CC3=CC(=CC=C3)O)C(=O)O)N(C)C(=O)C4CC5=C(CN4)C=CC(=C5)O	CCMSLIB00000075017	0	1	0	3	1	1	0	1	0	2	2	0	4	2	1	1	0	2	1	1	3	6	8	5	2	7	1	4	2	1	2	0	5	2	2	1	0	9	5	0	4	0	1	1	9	2	0
neoechinulin A M+H	C=CC(C)(C1=C(C2=CC=CC=C2N1)/C=C(N3)/C(N[C@H](C3=O)C)=O)C	CCMSLIB00000839193	0	0	0	2	0	0	2	0	1	0	0	0	2	0	0	1	0	0	0	0	0	0	0	2	0	2	1	0	1	2	0	0	0	2	0	0	0	2	0	1	0	0	0	0	2	0	0
Ngercheumicin A M+H	CCCCCCC=CCC(CC(=O)NC(CC(C)C)C(=O)NC1C(OC(=O)C(NC(=O)C(NC(=O)C(NC(=O)C(NC1=O)CO)C(C)O)CC(C)C)CC(C)C)C)O	CCMSLIB00006710023	0	0	3	7	1	0	0	0	3	0	0	0	5	0	1	0	0	0	0	0	4	3	1	6	0	10	0	4	0	1	0	0	7	0	0	1	1	6	5	0	0	1	7	1	6	4	0
Ngercheumicin A' M+H	CCCCCCCCCC(O)CC(NC(C(NC1C(C)OC(C(CC(C)C)NC(C(CC(C)C)NC(C(C(O)C)NC(C(CO)NC1=O)=O)=O)=O)=O)=O)CC(C)C)=O	CCMSLIB00006710024	0	0	3	7	1	0	0	0	3	0	0	0	5	0	1	0	0	0	0	0	4	4	2	6	0	10	0	4	0	0	0	0	7	0	0	1	1	6	5	0	0	1	7	1	6	7	0
Ngercheumicin B M+H	O=C(NC(C(NC1C(C)OC(C(CC(C)C)NC(C(CC(C)C)NC(C(C(O)C)NC(C(CO)NC1=O)=O)=O)=O)=O)=O)CC(C)C)CC(O)CCCCCCCCCC	CCMSLIB00006710025	0	0	3	7	1	0	0	0	3	0	0	0	5	0	1	0	0	0	0	0	4	4	2	6	0	10	0	4	0	0	0	0	7	0	0	1	1	6	5	0	0	1	7	1	6	8	0
Ngercheumicin G M+H	CCCCCCCCCCCC(CC(=O)NC(CC(C)C)C(=O)N[C@H]1[C@@H](OC(=O)C(NC(=O)C(NC(=O)[C@@H](NC(=O)[C@H](NC1=O)CO)[C@H](C)O)CC(C)C)CC(C)C)C)O	CCMSLIB00006710026	0	0	3	7	1	0	0	0	3	0	0	0	5	0	1	0	0	0	0	0	4	4	2	6	0	10	0	4	0	0	0	0	7	0	0	1	1	6	5	0	0	1	7	1	6	9	0
Ngercheumicin H M+H	CCCCCC/C=C\CCCCCC(CC(=O)NC(CC(C)C)C(=O)N[C@H]1[C@@H](OC(=O)C(NC(=O)C(NC(=O)[C@@H](NC(=O)[C@H](NC1=O)CO)[C@H](C)O)CC(C)C)CC(C)C)C)O	CCMSLIB00006710027	0	0	3	7	1	0	0	0	3	0	0	0	5	0	1	0	0	0	0	0	4	4	2	6	0	10	0	4	0	1	0	0	7	0	0	1	1	6	5	0	0	1	7	1	6	8	0
Ngercheumicin I M+H	CCCCCCCCCCCCCC(CC(=O)NC(CC(C)C)C(=O)N[C@H]1[C@@H](OC(=O)C(NC(=O)C(NC(=O)[C@@H](NC(=O)[C@H](NC1=O)CO)[C@H](C)O)CC(C)C)CC(C)C)C)O	CCMSLIB00006710029	0	0	3	7	1	0	0	0	3	0	0	0	5	0	1	0	0	0	0	0	4	4	2	6	0	10	0	4	0	0	0	0	7	0	0	1	1	6	5	0	0	1	7	1	6	11	0
Ngercheumicin I M+H	CCCCCCCCCCCCCC(CC(=O)NC(CC(C)C)C(=O)N[C@H]1[C@@H](OC(=O)C(NC(=O)C(NC(=O)[C@@H](NC(=O)[C@H](NC1=O)CO)[C@H](C)O)CC(C)C)CC(C)C)C)O	CCMSLIB00006710029	0	0	3	7	1	0	0	0	3	0	0	0	5	0	1	0	0	0	0	0	4	4	2	6	0	10	0	4	0	0	0	0	7	0	0	1	1	6	5	0	0	1	7	1	6	11	0
Ngercheumicin F M+H	CCCCCCC=CCCCC(CC(=O)NC(CC(C)C)C(=O)NC1C(OC(=O)C(NC(=O)C(NC(=O)C(NC(=O)C(NC1=O)CO)C(C)O)CC(C)C)CC(C)C)C)O	CCMSLIB00006710033	0	0	3	7	1	0	0	0	3	0	0	0	5	0	1	0	0	0	0	0	4	4	2	6	0	10	0	4	0	1	0	0	7	0	0	1	1	6	5	0	0	1	7	1	6	6	0
Nodularin M+H	CO[C@@H](CC1=CC=CC=C1)[C@@H](C)\C=C(/C)\C=C\[C@@H]1NC(=O)[C@H](CCCNC(N)=N)NC(=O)[C@@H](C)[C@@H](NC(=O)\C(=C\C)N(C)C(=O)CC[C@@H](NC(=O)[C@H]1C)C(O)=O)C(O)=O	CCMSLIB00000001777	1	3	2	3	0	0	0	0	0	2	3	1	2	2	1	0	1	1	0	0	0	7	5	5	2	6	0	2	0	3	1	0	3	0	1	1	0	5	4	0	0	0	0	3	5	3	1
Nordidemnin B M+H	O=C(N1CCC[C@H]1C(=O)N(C)C(C(=O)N[C@@H]2C(=O)N[C@@H]([C@@H](O)CC(=O)O[C@H](C(=O)[C@@H](C(=O)N[C@H](C(=O)N4[C@H](C(=O)N(C)[C@H](C(=O)O[C@@H]2C)Cc3ccc(OC)cc3)CCC4)CC(C)C)C)C(C)C)C(C)C)CC(C)C)[C@@H](O)C	CCMSLIB00000075325	0	0	0	2	2	0	0	2	4	4	0	0	5	0	0	2	0	4	0	0	4	2	2	7	3	10	2	2	0	0	2	0	2	2	0	5	0	7	7	0	2	0	4	2	7	4	0
nostopeptolide A1 M+H	CCCC(=O)N[C@@H]([C@@H](C)CC)C(=O)N[C@H]1COC(=O)[C@@H]2CCCN2C(=O)[C@@H](NC(=O)[C@@H](NC(=O)CNC(=O)[C@@H](NC(=O)CC(=O)[C@@H](NC(=O)[C@@H]3C[C@@H](CN3C1=O)C)CC(C)C)CC(C)C)CC(=O)N)CC4=CC=C(C=C4)O	CCMSLIB00000223994	0	0	1	4	1	0	0	0	2	0	0	0	7	1	1	2	1	2	0	0	2	6	5	10	0	11	2	3	0	0	3	0	9	4	0	0	1	10	12	0	2	2	8	0	10	3	0
Ornibactin C4 M+H	CC(O)CC(=O)N(O)CCCC(N)C(=O)NC(C(O)C(O)=O)C(=O)NC(CO)C(=O)NC(CCCN(O)C=O)C(=O)NCCCCN	CCMSLIB00001059071	0	0	3	7	0	0	0	4	0	0	0	0	4	0	3	0	2	0	0	0	3	10	8	5	0	6	0	5	0	0	4	2	8	0	0	0	1	6	8	0	0	0	1	0	6	7	0
Ornibactin C6 M+H	CCCC(O)CC(=O)N(O)CCCC(N)C(=O)NC(C(O)C(O)=O)C(=O)NC(CO)C(=O)NC(CCCN(O)C=O)C(=O)NCCCCN	CCMSLIB00001059072	0	0	3	7	0	0	0	4	0	0	0	0	4	0	3	0	2	0	0	0	3	11	8	5	0	6	0	5	0	0	4	2	9	0	0	1	1	6	8	0	0	1	1	0	6	8	0
Ornibactin C8 M+H	CCCCCC(O)CC(=O)N(O)CCCC(N)C(=O)NC(C(O)C(O)=O)C(=O)NC(CO)C(=O)NC(CCCN(O)C=O)C(=O)NCCCCN	CCMSLIB00001059073	0	0	3	7	0	0	0	4	0	0	0	0	4	0	3	0	2	0	0	0	3	11	9	5	0	6	0	5	0	0	4	2	9	0	0	1	1	6	8	0	0	1	1	1	6	10	0
Oxepinamide A M+H	CCC(C)[C@]1(O)NC(=O)[C@@H](C)N2C(=O)C3=C(OC=CC(OC)=C3)N=C12	CCMSLIB00000001600	0	1	0	0	1	0	4	0	0	0	1	0	3	1	0	0	0	1	0	0	3	2	0	5	1	3	0	4	2	2	0	0	0	4	0	0	0	4	0	1	4	1	1	0	4	0	0
Palmyramide A M+H	[H][C@@]12CCCN1C(=O)[C@H](CC1=CC=CC=C1)OC(=O)[C@H](C)OC(=O)C(C)(C)[C@@H](CCC)OC(=O)[C@@H](NC(=O)[C@@H](C(C)C)N(C)C2=O)C(C)C	CCMSLIB00000070260	0	0	0	0	3	0	0	3	3	2	0	0	2	0	0	1	0	2	0	0	2	0	0	3	1	5	1	0	0	0	1	0	0	2	0	3	0	3	2	2	0	1	1	2	3	3	0
Palmyramide A in #1921 M+Na	CCC[C@@H]1C(C(=O)O[C@H](C(=O)O[C@H](C(=O)N2CCC[C@H]2C(=O)N([C@@H](C(=O)N[C@H](C(=O)O1)C(C)C)C(C)C)C)CC3=CC=CC=C3)C)(C)C	CCMSLIB00000001751	0	0	0	0	3	0	0	3	3	2	0	0	2	0	0	1	0	2	0	0	2	0	0	3	1	5	1	0	0	0	1	0	0	2	0	3	0	3	2	1	0	1	1	2	3	3	0
Piperazimycin A M+H	[H][C@]12C[C@@H](O)CNN1C(=O)COC(=O)[C@](C)(CO)NC(=O)[C@]1([H])C[C@H](O)CNN1C(=O)[C@@]1([H])C[C@H](Cl)CNN1C(=O)[C@H](C\C=C\C=C\C(C)C)NC2=O	CCMSLIB00000839207	0	0	3	3	1	0	0	1	1	0	0	0	4	5	4	0	0	0	0	0	2	9	3	5	0	13	0	8	3	2	3	0	6	6	0	1	2	5	9	4	0	0	1	0	5	0	0
Piperazimycin A M+H	O=C([C@](C)(CO)NC([C@@H]3C[C@@H]4O)=O)OCC(N1NC[C@H](O)C[C@@H]1C(N[C@@H](C/C=C/C=C/C(C)C)C(N2NC[C@@H](Cl)C[C@@H]2C(N3NC4)=O)=O)=O)=O	CCMSLIB00000839207	0	0	3	3	1	0	0	1	1	0	0	0	4	5	4	0	0	0	0	0	2	9	3	5	0	13	0	8	3	2	3	0	6	6	0	1	2	5	9	1	0	0	1	0	5	0	0
Piperazimycin B M+H	O=C1OCC(=O)N2NCCCC2C(=O)NCC(=O)N2C(C(=O)N3C(C(=O)NC1)CCCN3)CCCN2	CCMSLIB00000839208	0	0	3	0	1	0	0	1	0	0	0	0	4	5	5	0	0	0	0	0	0	10	7	5	0	10	0	4	3	0	5	0	3	6	0	0	1	5	11	0	0	0	0	0	5	6	0
Plipastatin M+H	CCCCCCCCCCCCCC(CC(=O)NC(CCC(=O)O)C(=O)NC(CCCN)C(=O)NC1CC2=CC=C(C=C2)OC(=O)C(NC(=O)C(NC(=O)C(NC(=O)C3CCCN3C(=O)C(NC(=O)C(NC(=O)C(NC1=O)C(C)O)CCC(=O)O)C)CCC(=O)N)CC4=CC=C(C=C4)O)C(C)CC)O	CCMSLIB00004679205	0	0	2	8	1	0	0	0	0	0	0	0	9	0	1	1	2	1	0	0	2	17	10	11	0	12	1	2	0	0	2	0	13	4	0	2	0	11	11	0	4	2	2	1	11	18	0
Plipastatin-C17-Val M+H	CCC(C)[C@H]1CC(=O)[C@@H](NC(=O)[C@H](NC(=O)[C@H]2CCCN2C(=O)[C@@H](NC(=O)[C@H](NC(=O)[C@H](NC(=O)[C@@H](CC3=CC=C(C=C3)OC1=O)NC(=O)[C@H](CCCN)NC(=O)[C@@H](CCC(=O)O)NC(=O)CC(CCCCCCCCCCCC(C)C)O)C(C)O)CCC(=O)O)C(C)C)CCC(=O)N)CC4=CC=C(C=C4)O	CCMSLIB00000072180	0	0	2	7	1	0	0	0	2	0	0	0	8	0	1	1	2	1	0	0	2	16	10	10	0	10	1	2	0	0	2	0	13	4	0	3	0	10	11	0	4	1	3	3	10	17	0
Pseudacyclin A M+H	C1CCC(NC(=O)C(NC(=O)C)C(C)CC)C(=O)NC(CC2=CC=CC=C2)C(=O)N2CCCC2C(=O)NC(C(CC)C)C(=O)NC(C(CC)C)C(=O)N1	CCMSLIB00000531485	0	0	0	4	0	0	0	0	0	0	0	0	6	0	1	1	0	1	0	0	0	7	9	7	0	6	1	0	0	0	2	0	3	2	0	0	0	7	5	0	0	3	3	0	7	4	0
Putative orfamide A M+H	CCCCCCCCCCCC(O)CC(NC(C(NC(C(NC1C(C)OC(C(C(C)C)NC(C(CO)NC(C(CC(C)C)NC(C(CC(C)C)NC(C(CO)NC(C(CC(C)C)NC(C(C(CC)C)NC1=O)=O)=O)=O)=O)=O)=O)=O)=O)CCC(O)=O)=O)CC(C)C)=O	CCMSLIB00004679298	0	0	3	11	1	0	0	0	5	0	0	0	9	0	2	0	0	0	0	0	4	11	4	10	0	14	0	4	0	0	0	0	11	0	0	1	2	10	8	0	0	2	10	1	10	10	0
Putative orfamide B M+H	CCCCCCCCCCCC(O)CC(NC(C(NC(C(NC1C(C)OC(C(C(C)C)NC(C(CO)NC(C(CC(C)C)NC(C(CC(C)C)NC(C(CO)NC(C(CC(C)C)NC(C(C(C)C)NC1=O)=O)=O)=O)=O)=O)=O)=O)=O)CCC(O)=O)=O)CC(C)C)=O	CCMSLIB00004679299	0	0	3	11	1	0	0	0	6	0	0	0	9	0	2	0	0	0	0	0	4	10	3	10	0	14	0	4	0	0	0	0	11	0	0	1	2	10	8	0	0	1	9	1	10	10	0
Putative orfamide C M+H	CCCCCCCCCC(O)CC(NC(C(NC(C(NC1C(C)OC(C(C(C)C)NC(C(CO)NC(C(CC(C)C)NC(C(CC(C)C)NC(C(CO)NC(C(CC(C)C)NC(C(C(CC)C)NC1=O)=O)=O)=O)=O)=O)=O)=O)=O)CCC(O)=O)=O)CC(C)C)=O	CCMSLIB00004679300	0	0	3	11	1	0	0	0	5	0	0	0	9	0	2	0	0	0	0	0	4	11	4	10	0	14	0	4	0	0	0	0	11	0	0	1	2	10	8	0	0	2	10	1	10	8	0
Putative orfamide D M+H	CCCCCCCCCC(O)CC(NC(C(NC(C(NC1C(C)OC(C(C(C)C)NC(C(CO)NC(C(CC(C)C)NC(C(CC(C)C)NC(C(CO)NC(C(CC(C)C)NC(C(C(C)C)NC1=O)=O)=O)=O)=O)=O)=O)=O)=O)CCC(O)=O)=O)CC(C)C)=O	CCMSLIB00004679301	0	0	3	11	1	0	0	0	6	0	0	0	9	0	2	0	0	0	0	0	4	10	3	10	0	14	0	4	0	0	0	0	11	0	0	1	2	10	8	0	0	1	9	1	10	8	0
Putative orfamide E M+H	O=C(NC(C(NC(C(NC1C(C)OC(C(C(C)C)NC(C(CO)NC(C(CC(C)C)NC(C(CC(C)C)NC(C(CO)NC(C(CC(C)C)NC(C(C(C)C)NC1=O)=O)=O)=O)=O)=O)=O)=O)=O)CCC(O)=O)=O)CC(C)C)CC(O)CCCCCCCCCcc	CCMSLIB00004679302	0	0	3	11	1	0	0	0	6	0	0	0	9	0	2	0	0	0	0	0	4	10	3	10	0	14	0	4	0	1	0	0	11	0	0	0	2	10	8	0	0	0	8	0	10	9	0
Putative orfamide F M+H	O=C(NC(C(NC(C(NC1C(C)OC(C(C(C)C)NC(C(CO)NC(C(CC(C)C)NC(C(CC(C)C)NC(C(CO)NC(C(CC(C)C)NC(C(C(C)C)NC1=O)=O)=O)=O)=O)=O)=O)=O)=O)CCC(O)=O)=O)CC(C)C)CC(O)CCCCCCCCCCCcc	CCMSLIB00004679303	0	0	3	11	1	0	0	0	6	0	0	0	9	0	2	0	0	0	0	0	4	10	3	10	0	14	0	4	0	1	0	0	11	0	0	0	2	10	8	0	0	0	8	0	10	11	0
Putative orfamide G M+H	O=C(NC(C(NC(C(NC1C(C)OC(C(C(C)C)NC(C(CO)NC(C(CC(C)C)NC(C(CC(C)C)NC(C(CO)NC(C(CC(C)C)NC(C(C(C)C)NC1=O)=O)=O)=O)=O)=O)=O)=O)=O)CCC(O)=O)=O)CC(C)C)CC(O)CCCCCCCCCCCCC	CCMSLIB00004679304	0	0	3	11	1	0	0	0	6	0	0	0	9	0	2	0	0	0	0	0	4	10	3	10	0	14	0	4	0	0	0	0	11	0	0	1	2	10	8	0	0	1	9	1	10	12	0
Putative Peptaibol Trichodermide D analogue M+H	CC(C(CO)NC(C1CCCN1C(C(C)(C)NC(C(CC(C)C)NC(C(C(C)CC)NC(C2CCCN2C(C(C)(C)NC(C(NC(C(C(C)CC)NC(C(CCC(N)=O)NC(C(C)(C)NC(C)=O)=O)=O)=O)C(C)C)=O)=O)=O)=O)=O)=O)=O)C	CCMSLIB00004679270	0	0	0	7	0	0	0	0	6	4	0	0	10	0	1	2	1	2	0	0	0	8	9	12	0	11	2	0	0	0	2	0	4	0	0	4	1	12	8	3	0	2	4	2	12	5	0
Spectra matches to compound Putisolvin M+H	O=C(NC(C(CC)C)C(NC(CCC(N)=O)C(NC(CO)C(NC(C(C)C)C(NC(C(CC)C)C(NC(COC(C(CO)NC1=O)=O)C(NC(CC(C)C)C(NC1C(C)C)=O)=O)=O)=O)=O)=O)=O)C(CC(C)C)NC(C(CCC(O)=O)NC(C(CC(C)C)NC(CCCCC)=O)=O)=O	CCMSLIB00000081202	0	0	1	13	1	0	0	0	5	0	0	0	11	0	2	0	1	0	0	0	4	14	6	13	0	16	0	2	0	0	0	0	11	0	0	1	3	13	10	0	0	3	9	1	13	5	0
Puwainaphycin A M+H	CCCCC(=O)CCCCCCCCCC(C)C1C(C(=O)NC(C(=O)NC(=CC)C(=O)NC(C(=O)NC(C(=O)NC(C(=O)NCC(=O)NC(C(=O)N(C(C(=O)N2CCCC2C(=O)N1)CC(=O)N)C)C(C)OC)CCC(=O)N)C(C)O)C(C)O)C(C)C)O	CCMSLIB00000424830	0	0	3	10	0	0	0	1	1	2	0	0	9	2	1	1	2	2	0	0	3	5	6	12	2	14	1	5	0	1	2	0	4	2	0	1	0	12	7	0	0	1	2	3	12	13	0
Puwainaphycin B M+H	NC(C[C@H]1C(N2[C@H](C(N[C@@H]([C@@H](O)C(N[C@@H](C(C)C)C(N/C(C(N[C@H](C(N[C@H](C(N[C@@H](CCC(N)=O)C(NCC(N[C@H](C(N1C)=O)[C@@H](OC)C)=O)=O)=O)C(C)C)=O)[C@@H](O)C)=O)=C/C)=O)=O)[C@@H](C)CCCCCCCCCC(CCCC)=O)=O)CCC2)=O)=O	CCMSLIB00000424832	0	0	2	9	0	0	0	1	2	2	0	0	9	2	1	1	2	2	0	0	2	5	6	12	2	13	1	4	0	1	2	0	4	2	0	1	0	12	7	0	0	1	2	3	12	13	0
Puwainaphycin C M+H	NC(C[C@H]1C(N2[C@H](C(N[C@@H]([C@@H](O)C(N[C@@H](C(C)C)C(N/C(C(N[C@H](C(N[C@H](C(N[C@@H](CCC(N)=O)C(NCC(N[C@H](C(N1C)=O)[C@@H](OC)C)=O)=O)=O)[C@H](C)O)=O)[C@@H](O)C)=O)=C/C)=O)=O)[C@@H](C)CCCCCCCCCC(Cl)CC)=O)CCC2)=O)=O	CCMSLIB00000424834	0	0	3	10	0	0	0	1	1	2	0	0	9	2	1	1	2	2	0	0	3	5	6	12	2	14	1	5	0	1	2	0	4	2	0	2	0	12	7	0	0	1	1	3	12	11	0
Puwainaphycin D M+H	NC(C[C@H]1C(N2[C@H](C(N[C@@H]([C@@H](O)C(N[C@@H](C(C)C)C(N/C(C(N[C@H](C(N[C@H](C(N[C@@H](CCC(N)=O)C(NCC(N[C@H](C(N1C)=O)[C@@H](OC)C)=O)=O)=O)C(C)C)=O)[C@@H](O)C)=O)=C/C)=O)=O)[C@@H](C)CCCCCCCCCC(Cl)CC)=O)CCC2)=O)=O	CCMSLIB00000424836	0	0	2	9	0	0	0	1	2	2	0	0	9	2	1	1	2	2	0	0	2	5	6	12	2	13	1	4	0	1	2	0	4	2	0	2	0	12	7	0	0	1	1	3	12	11	0
Pyoverdin E M+2H	CC(C1C(=O)NC(C(=O)NCCCCC(C(=O)NC(C(=O)N1)CCCN(C=O)O)NC(=O)C(CCCN(C=O)O)NC(=O)C(CO)NC(=O)C(CCCN=C(N)N)NC(=O)C(CO)NC(=O)C2CCNC3=C(C=C4C=C(C(=O)C=C4N23)O)NC(=O)CCC(=O)N)C(C)O)O	CCMSLIB00000072238	1	1	4	13	0	0	2	3	0	0	4	1	11	1	4	0	3	1	0	0	4	18	17	11	0	13	0	5	2	0	5	2	12	4	1	0	2	13	14	0	4	0	0	0	13	11	1
Pyoverdin Pa A M+H	CC(O)C1NC(=O)C(NC(=O)C(CCCN(O)C=O)NC(=O)C(CCCCNC1=O)NC(=O)C(CCCN(O)C=O)NC(=O)C(CO)NC(=O)C(CCCNC(N)=N)NC(=O)C(CO)NC(=O)C1CCN=C2N1C1=C(C=C(O)C(O)=C1)C=C2NC(=O)CCC(O)=O)C(C)O	CCMSLIB00000531488	1	3	4	13	0	0	0	3	0	0	4	2	11	1	4	0	1	1	0	0	4	19	16	10	0	13	0	5	2	1	5	2	12	4	1	0	2	12	13	0	4	0	0	0	12	11	2
Pyoverdin E (PaO1) M+H	CC(O)C1NC(=O)C(NC(=O)C(CCCN(O)C=O)NC(=O)C(CCCCNC1=O)NC(=O)C(CCCN(O)C=O)NC(=O)C(CO)NC(=O)C(CCCNC(N)=N)NC(=O)C(CO)NC(=O)C1CCN=C2N1C1=C(C=C(O)C(O)=C1)C=C2NC(=O)CCC(N)=O)C(C)O	CCMSLIB00001059093	1	3	4	13	0	0	0	3	0	0	4	2	11	1	4	0	2	1	0	0	4	19	16	11	0	13	0	5	2	1	5	2	12	4	1	0	2	13	14	0	4	0	0	0	13	11	2
Rakicidin B M+H	CC1C(OC(=O)C(NC(=O)CN(C(=O)/C=C\C(=C)NC1=O)C)C(C(=O)N)O)C(C)CCCCCCCCCCCCC(C)C	CCMSLIB00000839186	0	0	1	2	1	0	0	1	1	2	0	0	1	1	0	0	1	1	1	0	3	0	0	4	1	5	0	2	0	2	1	0	1	0	0	4	0	4	1	0	0	0	4	3	4	11	0
Rakicidin D M+H	CN(CC(N[C@@H]([C@@H](C(N)=O)O)C(OC([C@H](C)CCCCCC)[C@H](C)C(N1)=O)=O)=O)C(/C=C/C1=C)=O	CCMSLIB00000839185	0	0	1	2	1	0	0	1	0	2	0	0	1	1	0	0	1	1	1	0	3	0	0	4	1	5	0	2	0	2	1	0	1	0	0	3	0	4	1	0	0	1	3	2	4	4	0
Rakicidin B M+H	CN(CC(N[C@@H]([C@@H](C(N)=O)O)C(OC([C@H](C)CCCCCCCCCCCCC(C)C)[C@H](C)C(N1)=O)=O)=O)C(/C=C/C1=C)=O	CCMSLIB00000839186	0	0	1	2	1	0	0	1	1	2	0	0	1	1	0	0	1	1	1	0	3	0	0	4	1	5	0	2	0	2	1	0	1	0	0	4	0	4	1	0	0	0	4	3	4	11	0
Rakicidin A M+H	CN(CC(N[C@@H]([C@@H](C(N)=O)O)C(OC([C@H](C)CCCCCCCCCCCC(C)C)[C@H](C)C(N1)=O)=O)=O)C(/C=C/C1=C)=O	CCMSLIB00000839187	0	0	1	2	1	0	0	1	1	2	0	0	1	1	0	0	1	1	1	0	3	0	0	4	1	5	0	2	0	2	1	0	1	0	0	4	0	4	1	0	0	0	4	3	4	10	0
Rhodotorulic acid M+H	CC(=O)N(CCCC1C(=O)NC(C(=O)N1)CCCN(C(=O)C)O)O	CCMSLIB00005489306	0	0	0	2	0	0	0	2	0	0	0	0	2	0	0	0	0	0	0	0	0	6	6	4	0	2	0	0	1	0	2	2	4	0	0	2	0	4	4	0	0	0	0	2	4	4	0
Roseotoxin A M+H	CCC(C)C1NC(=O)C2C(C)CCN2C(=O)C(CC(C)C)OC(=O)CCNC(=O)C(C)N(C)C(=O)C(C(C)C)N(C)C1=O	CCMSLIB00000531484	0	0	0	0	1	0	0	1	2	4	0	0	4	0	1	1	0	3	0	0	0	1	2	5	2	5	1	2	0	0	2	0	1	2	0	2	0	5	2	0	0	1	4	1	5	2	0
Scopularide C M+H	CC(CC(CCCCCC)C)C1CC(NCC(NC(C(NC(C(NC(C(NC(C(O1)=O)CC2=CC=CC=C2)=O)C)=O)CC(C)C)=O)C(C)C)=O)=O	CCMSLIB00005436483	0	0	0	4	1	0	0	0	2	0	0	0	4	0	1	0	0	0	0	0	1	1	0	5	0	6	0	1	0	0	1	0	4	0	0	3	0	5	4	0	0	1	6	3	5	4	0
Scopularide D M+H	CC(CC(CCCCCC)C)C1CC(NCC(NC(C(NC(C(NC(C(NC(C(O1)=O)C(C)C)=O)C)=O)CC(C)C)=O)C(C)C)=O)=O	CCMSLIB00005436484	0	0	0	4	1	0	0	0	3	0	0	0	4	0	1	0	0	0	0	0	1	1	0	5	0	6	0	1	0	0	1	0	3	0	0	3	0	5	3	0	0	1	6	3	5	4	0
Scopularide E M+H	CC(CC(CCCCCC)C)C1CC(NCC(NC(C(NC(C(NC(C(NC(C(O1)=O)C)=O)C)=O)CC(C)C)=O)C(C)C)=O)=O	CCMSLIB00005436485	0	0	0	4	1	0	0	0	2	0	0	0	4	0	1	0	0	0	0	0	1	1	0	5	0	6	0	1	0	0	1	0	3	0	0	3	0	5	3	0	0	1	6	3	5	4	0
Scopularide F M+H	CC(CC(CCCCCC)C)C1CC(NCC(NC(C(NC(C(NC(C(NC(C(O1)=O)CC2=CC=CC=C2)=O)CC)=O)CC(C)C)=O)C(C)C)=O)=O	CCMSLIB00005436486	0	0	0	4	1	0	0	0	2	0	0	0	4	0	1	0	0	0	0	0	1	2	0	5	0	6	0	1	0	0	1	0	5	0	0	3	0	5	5	0	0	2	6	3	5	4	0
Scopularide G M+H	CC(CC(CCCCCC)C)C1CC(NCC(NC(C(NC(C(NC(C(NC(C(O1)=O)C(C)C)=O)CC)=O)CC(C)C)=O)C(C)C)=O)=O	CCMSLIB00005436487	0	0	0	4	1	0	0	0	3	0	0	0	4	0	1	0	0	0	0	0	1	2	0	5	0	6	0	1	0	0	1	0	4	0	0	3	0	5	4	0	0	2	6	3	5	4	0
Scopularide H M+H	CC(CCCCCCCC)C1CC(NCC(NC(C(NC(C(NC(C(NC(C(O1)=O)CC2=CC=CC=C2)=O)C)=O)CC(C)C)=O)C(C)C)=O)=O	CCMSLIB00005436488	0	0	0	4	1	0	0	0	2	0	0	0	4	0	1	0	0	0	0	0	1	1	0	5	0	6	0	1	0	0	1	0	4	0	0	2	0	5	4	0	0	1	4	3	5	6	0
Scopularide A M+H	CCCCCCC(C)C1CC(=O)NCC(=O)NC(C(C)C)C(=O)NC(CC(C)C)C(=O)NC(C)C(=O)NC(Cc2ccccc2)C(=O)O1	CCMSLIB00005436489	0	0	0	4	1	0	0	0	2	0	0	0	4	0	1	0	0	0	0	0	1	1	0	5	0	6	0	1	0	0	1	0	4	0	0	2	0	5	4	0	0	1	4	3	5	4	0
Siomycin_B M+H	O=C(C(NC(C1=CSC([C@]2(CCC(C3=NC(C(N)=O)=CS3)=N[C@@H]2C4=CSC(C(NC(C5=CSC(C(NC6=O)[C@@](C)([C@H](O)C)O)=N5)=O)[C@H](OC(C7=NC8=C(C([C@H](O)C)=C7)C=C[C@@H](N[C@H](C(NC(C(NC(C(N[C@]9(C)[H])=O)=C)=O)=C)=O)C(C)C)[C@@H]8O)=O)C)=N4)NC9=O)=N1)=O)C(O)C)N/C(C%10=N[C@@H]6CS%10)=C\C	CCMSLIB00005716854	0	0	2	9	1	1	10	1	1	0	0	2	16	3	0	5	1	0	0	5	1	2	1	9	0	16	5	4	2	4	0	0	1	18	0	0	0	9	3	3	0	0	0	0	9	1	2
Siomycin_C M+H	O=C(N/C(C(SC1)=N[C@]21[H])=C\C)C([C@@](C)([H])O)NC(C3=CSC(C(NC4=O)(CC5)[C@@H](C6=CSC(C([C@@H](C)OC(C7=NC([C@@H](O)[C@@H]8NC(C(C)C)C(NC(C(NC(C(N[C@]4([H])C)=O)=C)=O)=C)=O)=C(C=C8)C([C@H](C)O)=C7)=O)NC(C9=CSC([C@@]([C@](O)(C)[C@@](C)([H])O)([H])NC2=O)=N9)=O)=N6)N=C5C%10=NC(C(NC(C(NC(C(OC)=O)=C)=O)=C)=O)=CS%10)=N3)=O	CCMSLIB00005716855	0	0	2	10	1	1	10	1	1	0	0	2	17	3	0	5	0	0	0	5	1	2	1	10	1	19	5	4	2	6	0	0	1	18	0	0	0	10	3	7	0	0	0	0	10	1	2
Siomycin_D1 M+H	O=C(N/C(C1=N[C@@H]2CS1)=C\C)C(C(C)O)NC(C3=CSC([C@@](NC4=O)(CC5)[C@@H](C6=CSC(C(C(C)OC(C7=NC([C@@H](O)[C@@H]8NC(C(C)C)C(NC(C(NC(C(N[C@@]4([H])C)=O)=C)=O)=C)=O)=C(C=C8)C(CO)=C7)=O)NC(C9=CSC(C([C@@](O)(C)[C@@H](C)O)NC2=O)=N9)=O)=N6)N=C5C%10=NC(C(NC(C(NC(C(N)=O)=C)=O)=C)=O)=CS%10)=N3)=O	CCMSLIB00005716856	0	0	2	11	1	1	10	1	1	0	0	2	18	3	1	5	1	0	0	5	1	2	1	11	0	18	5	4	2	6	0	0	1	18	0	0	1	11	3	3	0	0	0	0	11	1	2
Spectra matches to compound Tolaasin E M+2H	CCCCCC(O)CC(N/C(C(N1CCC[C@@H]1C(N[C@H](C(N[C@H](C(N[C@@H](C(N[C@@H](C(N[C@@H](C(N[C@@H](C(N[C@H](C(N[C@@H](C(N[C@H](C(N[C@@H](C(N/C(C(N[C@@H]2[C@@H](C)OC([C@H](CCCCN)NC([C@@H](CCN)NC(CNC([C@H](CC(C)C)NC2=O)=O)=O)=O)=O)=O)=C\C)=O)C(C)C)=O)CC(C)C)=O)CCC(N)=O)=O)C(C)C)=O)C(C)C)=O)CC(C)C)=O)CO)=O)C(C)C)=O)CC(C)C)=O)CO)=O)=O)=C\C)=O	CCMSLIB00000081206	0	0	4	17	1	0	0	0	8	2	0	0	17	1	5	1	3	1	0	0	4	15	10	19	0	22	1	4	0	2	4	0	16	0	0	1	2	19	16	0	0	1	9	1	19	10	0
Spectra matches to compound Tolaasin E M+H	CCCCCC(CC(=O)N/C(=C\C)/C(=O)N1CCC[C@@H]1C(=O)N[C@@H](CO)C(=O)N[C@@H](CC(C)C)C(=O)N[C@H](C(C)C)C(=O)N[C@H](CO)C(=O)N[C@H](CC(C)C)C(=O)N[C@H](C(C)C)C(=O)N[C@@H](C(C)C)C(=O)N[C@H](CCC(=O)N)C(=O)N[C@@H](CC(C)C)C(=O)N[C@H](C(C)C)C(=O)N/C(=C\C)/C(=O)N[C@@H]2[C@H](OC(=O)[C@@H](NC(=O)[C@H](NC(=O)CNC(=O)[C@@H](NC2=O)CC(C)C)CCN)CCCCN)C)O	CCMSLIB00000081207	0	0	4	17	1	0	0	0	8	2	0	0	17	1	5	1	3	1	0	0	4	15	10	19	0	22	1	4	0	2	4	0	16	0	0	1	2	19	16	0	0	1	9	1	19	10	0
Stenothricin C M+H	CC1OC(CN(C(C(NC(C(NC(C(NC(/C(NC(C(NC(C(NC(C1NC(C(NC(CC(CCCCCCCCC(C)C)=O)=O)CS(O)(=O)=O)=O)=O)CO)=O)CCN)=O)=C/C)=O)C(C)C)=O)CO)=O)CCCCN)=O)C)=O	CCMSLIB00000075068	0	0	4	9	1	0	0	0	2	2	0	0	8	1	4	0	2	1	1	1	4	7	5	9	1	13	0	7	0	1	3	3	9	0	1	4	2	9	8	1	0	0	3	2	9	11	0
Stenothricin A M+H	CC1OC(CN(C(C(NC(C(NC(C(NC(/C(NC(C(NC(C(NC(C1NC(C(NC(CC(CCCCCCCCCC)=O)=O)CS(O)(=O)=O)=O)=O)CO)=O)CN)=O)=C/C)=O)C(C)C)=O)CO)=O)CCCCN)=O)C)=O	CCMSLIB00000075070	0	0	4	10	1	0	0	0	1	2	0	0	9	1	4	0	2	1	1	1	4	6	4	9	1	13	0	8	0	1	3	3	8	0	1	3	2	9	7	1	0	1	2	1	9	11	0
Stenothricin D M+H	CC1OC(CN(C(C(NC(C(NC(C(NC(/C(NC(C(NC(C(NC(C1NC(C(NC(CC(CCCCCCCCC(C)CC)=O)=O)CS(O)(=O)=O)=O)=O)CO)=O)CN)=O)=C/C)=O)C(C)C)=O)CO)=O)CCCCN)=O)C)=O	CCMSLIB00000075071	0	0	4	10	1	0	0	0	1	2	0	0	9	1	4	0	2	1	1	1	4	6	4	9	1	13	0	8	0	1	3	3	8	0	1	4	2	9	7	1	0	1	3	2	9	10	0
Stenothricin B M+H	CC1OC(CN(C(C(NC(C(NC(C(NC(/C(NC(C(NC(C(NC(C1NC(C(NC(CC(CCCCCCCCC(C)C)=O)=O)CS(O)(=O)=O)=O)=O)CO)=O)CN)=O)=C/C)=O)C(C)C)=O)CO)=O)CCCCN)=O)C)=O	CCMSLIB00000075072	0	0	4	10	1	0	0	0	2	2	0	0	9	1	4	0	2	1	1	1	4	6	4	9	1	13	0	8	0	1	3	3	8	0	1	4	2	9	7	1	0	0	3	2	9	10	0
Stenothricin E M+H	CC1OC(CN(C(C(NC(C(NC(C(NC(/C(NC(C(NC(C(NC(C1NC(C(NC(CC(CCCCCCCCC(C)CC)=O)=O)CS(O)(=O)=O)=O)=O)CO)=O)CCN)=O)=C/C)=O)C(C)C)=O)CO)=O)CCCCN)=O)C)=O	CCMSLIB00000075073	0	0	4	9	1	0	0	0	1	2	0	0	8	1	4	0	2	1	1	1	4	7	5	9	1	13	0	7	0	1	3	3	9	0	1	4	2	9	8	1	0	1	3	2	9	11	0
Stenothricin H M+H	CC1OC(CN(C(C(NC(C(NC(C(NC(/C(NC(C(NC(C(NC(C1NC(C(NC(CC(CCCCCCCCC(C)CCCCC)=O)=O)CS(O)(=O)=O)=O)=O)CO)=O)CN)=O)=C/C)=O)C(C)C)=O)CO)=O)CCCCN)=O)C)=O	CCMSLIB00000075076	0	0	4	10	1	0	0	0	1	2	0	0	9	1	4	0	2	1	1	1	4	6	4	9	1	13	0	8	0	1	3	3	8	0	1	5	2	9	7	1	0	1	4	3	9	13	0
Stenothricin I M+H	CC1OC(CN(C(C(NC(C(NC(C(NC(/C(NC(C(NC(C(NC(C1NC(C(NC(CC(CCCCCCCCC(C)CCCCCC)=O)=O)CS(O)(=O)=O)=O)=O)CO)=O)CN)=O)=C/C)=O)C(C)C)=O)CO)=O)CCCCN)=O)C)=O	CCMSLIB00000075077	0	0	4	10	1	0	0	0	1	2	0	0	9	1	4	0	2	1	1	1	4	6	4	9	1	13	0	8	0	1	3	3	8	0	1	5	2	9	7	1	0	1	4	3	9	14	0
Stenothricin-GNPS 2 M+H	C[C@H]1OC(CN(C([C@@H](NC([C@@H](NC([C@@H](NC(/C(NC([C@@H](NC([C@@H](NC([C@H]1NC([C@@H](NC(CC(CCCCCCCCC(CC)C)=O)=O)CS(O)(=O)=O)=O)=O)C[OH2+])=O)CN)=O)=C/C)=O)C(C)C)=O)CO)=O)CO)=O)C)=O	CCMSLIB00000478654	0	0	4	11	1	0	0	0	1	2	0	0	9	1	4	0	1	1	1	1	5	4	2	9	1	14	0	9	0	1	2	3	7	0	1	4	3	9	6	1	0	1	3	2	9	7	0
Stenothricin G M+H	CC1OC(CN(C(C(NC(C(NC(C(NC(/C(NC(C(NC(C(NC(C1NC(C(NC(CC(CCCCCCCCC(C)CCCC)=O)=O)CS(O)(=O)=O)=O)=O)CO)=O)CN)=O)=C/C)=O)C(C)C)=O)CO)=O)CCCCN)=O)C)=O	CCMSLIB00005436027	0	0	4	10	1	0	0	0	1	2	0	0	9	1	4	0	2	1	1	1	4	6	4	9	1	13	0	8	0	1	3	3	8	0	1	4	2	9	7	1	0	1	4	3	9	12	0
Stylopeptide 1 M+H	CC[C@H](C)[C@H]1C(=O)N[C@H](C(=O)N[C@H](C(=O)N2CCC[C@H]2C(=O)N[C@H](C(=O)N3CCC[C@H]3C(=O)N[C@H](C(=O)N1)CC(C)C)[C@H](C)CC)CO)Cc4ccccc4	CCMSLIB00000424989	0	0	0	4	0	0	0	0	1	0	0	0	7	0	1	2	0	2	0	0	1	6	7	7	0	8	2	1	0	0	2	0	3	4	0	0	1	7	7	0	0	2	4	0	7	4	0
Surfactin C15 M+K	CC(C)CCCCCCCCC[C@H]1CC(=O)N[C@@H](C(=O)N[C@@H](C(=O)N[C@H](C(=O)N[C@@H](C(=O)N[C@@H](C(=O)N[C@H](C(=O)N[C@@H](C(=O)O1)CC(C)C)CC(C)C)CC(=O)O)C(C)C)CC(C)C)CC(C)C)CCC(=O)O	CCMSLIB00000006882	0	0	1	6	1	0	0	0	6	0	0	0	6	0	0	0	0	0	0	0	1	7	2	7	0	8	0	3	0	0	0	0	9	0	0	2	0	7	7	0	0	0	10	2	7	9	0
Surfactin C13 M+H	CC(C)CCCCCCC[C@H]1CC(=O)N[C@@H](C(=O)N[C@@H](C(=O)N[C@H](C(=O)N[C@@H](C(=O)N[C@@H](C(=O)N[C@H](C(=O)N[C@@H](C(=O)O1)CC(C)C)CC(C)C)CC(=O)O)C(C)C)CC(C)C)CC(C)C)CCC(=O)O	CCMSLIB00000006885	0	0	1	6	1	0	0	0	6	0	0	0	6	0	0	0	0	0	0	0	1	7	2	7	0	8	0	3	0	0	0	0	9	0	0	2	0	7	7	0	0	0	10	2	7	7	0
Surfactin C13 M+Na	CC(C)CCCCCCCC1CC(=O)NC(C(=O)NC(C(=O)NC(C(=O)NC(C(=O)NC(C(=O)NC(C(=O)NC(C(=O)O1)CC(C)C)CC(C)C)CC(=O)O)C(C)C)CC(C)C)CC(C)C)CCC(=O)O	CCMSLIB00000006889	0	0	1	6	1	0	0	0	6	0	0	0	6	0	0	0	0	0	0	0	1	7	2	7	0	8	0	3	0	0	0	0	9	0	0	2	0	7	7	0	0	0	10	2	7	7	0
Surfactin C14 M+H	CC(C)CCCCCCCC[C@H]1CC(=O)N[C@@H](C(=O)N[C@@H](C(=O)N[C@H](C(=O)N[C@@H](C(=O)N[C@@H](C(=O)N[C@H](C(=O)N[C@@H](C(=O)O1)CC(C)C)CC(C)C)CC(=O)O)C(C)C)CC(C)C)CC(C)C)CCC(=O)O	CCMSLIB00000006890	0	0	1	6	1	0	0	0	6	0	0	0	6	0	0	0	0	0	0	0	1	7	2	7	0	8	0	3	0	0	0	0	9	0	0	2	0	7	7	0	0	0	10	2	7	8	0
Surfactin M+H	[H][C@@]1(CCC(O)=O)NC(=O)CC(CCCCCCCCCCC)OC(=O)[C@]([H])(CC(C)C)NC(=O)[C@@]([H])(CC(C)C)NC(=O)[C@]([H])(CC(O)=O)NC(=O)[C@@]([H])(NC(=O)[C@@]([H])(CC(C)C)NC(=O)[C@]([H])(CC(C)C)NC1=O)C(C)C	CCMSLIB00000839966	0	0	1	6	1	0	0	0	5	0	0	0	6	0	0	0	0	0	0	0	1	7	2	7	0	8	0	3	0	0	0	0	9	0	0	1	0	7	7	7	0	1	9	1	7	10	0
Surfactin M+H	CC(C)CCCCCCCCC[C@@H]1CC(=O)N[C@H](C(=O)N[C@H](C(=O)N[C@@H](C(=O)N[C@H](C(=O)N[C@H](C(=O)N[C@@H](C(=O)N[C@H](C(=O)O1)CC(C)C)CC(C)C)CC(=O)O)C(C)C)CC(C)C)CC(C)C)CCC(=O)O	CCMSLIB00000839966	0	0	1	6	1	0	0	0	6	0	0	0	6	0	0	0	0	0	0	0	1	7	2	7	0	8	0	3	0	0	0	0	9	0	0	2	0	7	7	0	0	0	10	2	7	9	0
Linear Surfactin M+H	CC(C)CCCCCCCCCC(CC(=O)N[C@@H](CCC(=O)O)C(=O)N[C@@H](CC(C)C)C(=O)N[C@H](CC(C)C)C(=O)N[C@@H](C(C)C)C(=O)N[C@@H](CC(=O)O)C(=O)N[C@H](CC(C)C)C(=O)N[C@@H](CC(C)C)C(=O)O)O	CCMSLIB00000072276	0	0	2	7	0	0	0	0	6	0	0	0	6	0	0	0	0	0	0	0	1	9	3	7	0	8	0	3	0	0	0	0	11	0	0	2	0	7	7	0	0	0	10	2	7	9	0
Surfactin C M+H	CC(C)CCCCCCCCC[C@@H]1CC(=O)N[C@@H](CCC(O)=O)C(=O)N[C@@H](CC(C)C)C(=O)N[C@H](CC(C)C)C(=O)N[C@@H](C(C)C)C(=O)N[C@@H](CC(O)=O)C(=O)N[C@H](CC(C)C)C(=O)N[C@@H](CC(C)C)C(=O)O1	CCMSLIB00000531487	0	0	1	6	1	0	0	0	6	0	0	0	6	0	0	0	0	0	0	0	1	7	2	7	0	8	0	3	0	0	0	0	9	0	0	2	0	7	7	0	0	0	10	2	7	9	0
Surfactin A M+H	CC(C)CCCCCCC[C@@H]1CC(=O)N[C@H](C(=O)N[C@H](C(=O)N[C@@H](C(=O)N[C@H](C(=O)N[C@H](C(=O)N[C@@H](C(=O)N[C@H](C(=O)O1)CC(C)C)CC(C)C)CC(=O)O)C(C)C)CC(C)C)CC(C)C)CCC(=O)O	CCMSLIB00005720193	0	0	1	6	1	0	0	0	6	0	0	0	6	0	0	0	0	0	0	0	1	7	2	7	0	8	0	3	0	0	0	0	9	0	0	2	0	7	7	0	0	0	10	2	7	7	0
Surfactin B M+H	CC(C)CCCCCCCC[C@@H]1CC(=O)N[C@H](C(=O)N[C@H](C(=O)N[C@@H](C(=O)N[C@H](C(=O)N[C@H](C(=O)N[C@@H](C(=O)N[C@H](C(=O)O1)CC(C)C)CC(C)C)CC(=O)O)C(C)C)CC(C)C)CC(C)C)CCC(=O)O	CCMSLIB00005720194	0	0	1	6	1	0	0	0	6	0	0	0	6	0	0	0	0	0	0	0	1	7	2	7	0	8	0	3	0	0	0	0	9	0	0	2	0	7	7	0	0	0	10	2	7	8	0
Surfactin D M+H	CC(C)CCCCCCCCCC[C@@H]1CC(=O)N[C@H](C(=O)N[C@H](C(=O)N[C@@H](C(=O)N[C@H](C(=O)N[C@H](C(=O)N[C@@H](C(=O)N[C@H](C(=O)O1)CC(C)C)CC(C)C)CC(=O)O)C(C)C)CC(C)C)CC(C)C)CCC(=O)O	CCMSLIB00005720195	0	0	1	6	1	0	0	0	6	0	0	0	6	0	0	0	0	0	0	0	1	7	2	7	0	8	0	3	0	0	0	0	9	0	0	2	0	7	7	0	0	0	10	2	7	10	0
Symplostatin M+H	O=C(C[C@H]([C@H]([C@@H](C)CC)N(C)C([C@H](C(C)C)N([H])C([C@H]([C@@H](C)CC)N(C)C)=O)=O)OC)N1[C@@]([C@@H]([C@H](C(N([H])[C@H](C2=NC=CS2)CC3=CC=CC=C3)=O)C)OC)([H])CCC1	CCMSLIB00000424924	0	0	0	0	0	0	2	0	2	2	0	0	3	0	0	2	0	3	1	1	2	0	1	4	5	4	2	2	0	0	1	0	1	0	0	7	0	4	4	1	0	2	2	1	4	2	0
Syringomycin E M+H	CCCCCCCCC(CC(=O)N[C@H]1COC(=O)[C@@H](NC(=O)[C@H](NC(=O)/C(=C/CC)/NC(=O)[C@@H](NC(=O)[C@@H](NC(=O)[C@@H](NC(=O)[C@@H](NC(=O)[C@@H](NC1=O)CO)CCN)CCN)CCCN=C(N)N)CC2=CC=CC=C2)C(C(=O)O)O)[C@@H](CCl)O)O	CCMSLIB00000075330	1	1	6	12	1	0	0	2	0	0	3	1	8	2	3	0	4	0	0	0	6	14	10	9	0	14	0	6	0	1	3	0	12	0	1	1	2	9	10	0	0	2	1	1	9	10	1
Syringomycin E M+H	ClC[C@@H](O)[C@H]1C(=O)OC[C@@H](C(=O)N[C@H](C(=O)N[C@H](C(=O)N[C@H](C(=O)N[C@H](C(=O)N[C@H](C(=O)NC(=C/CC)\C(=O)N[C@@H](C(=O)N1)C(O)C(=O)O)Cc2ccccc2)CCC/N=C(\N)N)CCN)CCN)CO)NC(=O)CC(O)CCCCCCCC	CCMSLIB00000075330	1	1	6	12	1	0	0	2	0	0	3	1	8	2	3	0	4	0	0	0	6	14	10	9	0	14	0	6	0	1	3	0	12	0	1	1	2	9	10	0	0	2	1	1	9	10	1
Thalassospiramide B M+H	CCCCCC\C=C/CC(=O)N[C@@H](CC1=CC=CC=C1)[C@@H](O)CC(=O)N[C@@H](C(C)C)C(=O)N[C@@H](CO)[C@@H](O)CC(=O)N[C@@H](C(C)C)C(=O)N[C@H]1COC(=O)[C@H](CC2=CC=C(O)C=C2)N(C)C(=O)[C@@H](NC(=O)\C=C\1)C(C)C	CCMSLIB00000001604	0	0	3	5	1	0	0	0	3	2	0	0	3	0	1	0	0	1	0	0	3	4	1	7	1	9	0	2	0	2	0	0	8	0	0	1	2	7	7	0	2	1	1	2	7	4	0
Thermoactinoamide_A M+H	O=C(N[C@@H](CC(C)C)C(N[C@H](CC(C)C)C(N[C@H]1CC(C)C)=O)=O)[C@H](C(C)C)NC([C@@H](CC2=CC=C(O)C=C2)NC([C@@H]([C@@H](C)CC)NC1=O)=O)=O	CCMSLIB00005720202	0	0	0	6	0	0	0	0	4	0	0	0	6	0	0	0	0	0	0	0	0	5	1	6	0	6	0	0	0	0	0	0	4	0	0	0	0	6	4	0	2	1	7	0	6	0	0
Thermoactinoamide_B M+H	O=C(N[C@@H](CC(C)C)C(N[C@H](CC(C)C)C(N[C@H]1CC(C)C)=O)=O)[C@H](C(C)C)NC([C@@H](CC2=CC=C(O)C=C2)NC([C@@H](C(C)C)NC1=O)=O)=O	CCMSLIB00005720245	0	0	0	6	0	0	0	0	5	0	0	0	6	0	0	0	0	0	0	0	0	4	0	6	0	6	0	0	0	0	0	0	4	0	0	0	0	6	4	0	2	0	6	0	6	0	0
Thermoactinoamide_C M+H	O=C(N[C@@H](CC(C)C)C(N[C@H](CC(C)C)C(N[C@H]1CC(C)C)=O)=O)[C@H]([C@@H](C)CC)NC([C@@H](CC2=CC=C(O)C=C2)NC([C@@H]([C@@H](C)CC)NC1=O)=O)=O	CCMSLIB00005720251	0	0	0	6	0	0	0	0	3	0	0	0	6	0	0	0	0	0	0	0	0	6	2	6	0	6	0	0	0	0	0	0	4	0	0	0	0	6	4	0	2	2	8	0	6	0	0
Thermoactinoamide_D M+H	O=C(N[C@@H](CC(C)C)C(N[C@H](CC(C)C)C(N[C@H]1CC2=CC=C(O)C=C2)=O)=O)[C@H](C(C)C)NC([C@@H](CC3=CC=C(O)C=C3)NC([C@@H]([C@H](CC)C)NC1=O)=O)=O	CCMSLIB00005720252	0	0	0	6	0	0	0	0	3	0	0	0	6	0	0	0	0	0	0	0	0	5	1	6	0	6	0	0	0	0	0	0	4	0	0	0	0	6	4	0	4	1	5	0	6	0	0
Thermoactinoamide_E M+H	O=C(N[C@@H](CC(C)C)C(N[C@H](CC(C)C)C(N[C@H]1[C@@H](C)CC)=O)=O)[C@H](C(C)C)NC([C@@H]([C@@H](C)CC)NC([C@H](CC(C)C)NC1=O)=O)=O	CCMSLIB00005720253	0	0	0	6	0	0	0	0	4	0	0	0	6	0	0	0	0	0	0	0	0	5	2	6	0	6	0	0	0	0	0	0	3	0	0	0	0	6	3	0	0	2	8	0	6	0	0
Thermoactinoamide_F M+H	O=C(N[C@@H](CC(C)C)C(N[C@H](CC(C)C)C(N[C@H]1CC(C)C)=O)=O)[C@H](C(C)C)NC([C@@H](CC2=CC=CC=C2)NC([C@@H]([C@@H](C)CC)NC1=O)=O)=O	CCMSLIB00005720254	0	0	0	6	0	0	0	0	4	0	0	0	6	0	0	0	0	0	0	0	0	5	1	6	0	6	0	0	0	0	0	0	4	0	0	0	0	6	4	0	0	1	7	0	6	0	0
Thermoactinoamide_G M+H	O=C(N[C@@H](CC(C)C)C(N[C@H](CC(C)C)C(N[C@H]1CC(C)C)=O)=O)[C@H]([C@@H](C)CC)NC([C@@H](CC2=CC=CC=C2)NC([C@@H]([C@@H](C)CC)NC1=O)=O)=O	CCMSLIB00005720255	0	0	0	6	0	0	0	0	3	0	0	0	6	0	0	0	0	0	0	0	0	6	2	6	0	6	0	0	0	0	0	0	4	0	0	0	0	6	4	0	0	2	8	0	6	0	0
Thermoactinoamide_H M+H	O=C(N[C@@H](CC(C)C)C(N[C@H](CC(C)C)C(N[C@H]1CC(C)C)=O)=O)[C@H](C(C)C)NC([C@@H](CC2=CC=CC=C2)NC([C@@H](C(C)C)NC1=O)=O)=O	CCMSLIB00005720256	0	0	0	6	0	0	0	0	5	0	0	0	6	0	0	0	0	0	0	0	0	4	0	6	0	6	0	0	0	0	0	0	4	0	0	0	0	6	4	0	0	0	6	0	6	0	0
Thermoactinoamide_I M+H	O=C(N[C@@H](CC(C)C)C(N[C@H](CC(C)C)C(N[C@H]1CC2=CC=C(O)C=C2)=O)=O)[C@H]([C@H](CC)C)NC([C@@H](CC3=CC=C(O)C=C3)NC([C@@H]([C@H](CC)C)NC1=O)=O)=O	CCMSLIB00005720257	0	0	0	6	0	0	0	0	2	0	0	0	6	0	0	0	0	0	0	0	0	6	2	6	0	6	0	0	0	0	0	0	4	0	0	0	0	6	4	0	4	2	6	0	6	0	0
Thermoactinoamide_J M+H	O=C(N[C@@H](CC(C)C)C(N[C@H](CC(C)C)C(N[C@H]1[C@@H](C)CC)=O)=O)[C@H]([C@@H](C)CC)NC([C@@H]([C@@H](C)CC)NC([C@H](CC(C)C)NC1=O)=O)=O	CCMSLIB00005720258	0	0	0	6	0	0	0	0	3	0	0	0	6	0	0	0	0	0	0	0	0	6	3	6	0	6	0	0	0	0	0	0	3	0	0	0	0	6	3	0	0	3	9	0	6	0	0
Thermoactinoamide_K M+H	O=C(N[C@@H](CC(C)C)C(N[C@H](CC(C)C)C(N[C@H]1C(C)C)=O)=O)[C@@H](C(C)C)NC([C@@H]([C@@H](C)CC)NC([C@H](CC(C)C)NC1=O)=O)=O	CCMSLIB00005720259	0	0	0	6	0	0	0	0	5	0	0	0	6	0	0	0	0	0	0	0	0	4	1	6	0	6	0	0	0	0	0	0	3	0	0	0	0	6	3	0	0	1	7	0	6	0	0
Thiocillin M+H	C/C=C\1/C2=NC(=CS2)C(=O)N[C@@H](C3=NC(=CS3)C(=O)N[C@H](C4=NC(=CS4)C5=C(C=CC(=N5)C6=NC(=CS6)C7=NC(=CS7)C(=O)N/C(=C\C)/C(=O)NC[C@H](C)O)C8=NC(=CS8)C(=O)N[C@H](C(=O)N1)[C@@H](C)O)C(C)C)C(C)C	CCMSLIB00000072305	0	0	1	4	0	2	14	0	2	0	0	0	12	1	1	6	0	0	0	6	1	0	1	6	0	8	6	1	1	2	1	0	1	10	0	0	0	6	0	0	0	0	1	0	6	0	0
Tubulysin A M+H	CC[C@H](C)[C@@H](C(=O)N(COC(=O)CC(C)C)[C@H](C[C@H](C1=NC(=CS1)C(=O)N[C@@H](CC2=CC=C(C=C2)O)C[C@H](C)C(=O)O)OC(=O)C)C(C)C)NC(=O)[C@H]3CCCCN3C	CCMSLIB00000478582	0	0	0	0	0	0	2	0	2	2	0	0	3	0	0	1	0	2	1	1	1	3	3	3	1	4	1	2	1	0	2	0	2	0	0	6	1	4	5	0	2	1	5	4	4	3	0
Unnarmicin D M+H	CCCCCCCCC[C@H](CC(NCC1=O)=O)OC([C@H](CC2=CC=CC=C2)NC(CNC([C@@H](CC3=CC=C(O)C=C3)N1)=O)=O)=O	CCMSLIB00006678014	0	0	0	3	1	0	0	0	0	0	0	0	3	0	2	0	0	0	0	0	1	1	2	4	0	5	0	1	0	0	2	0	5	0	0	1	0	4	5	0	2	1	1	1	4	7	0
Urumamide M+H	O=C([C@H](CCC1)N1C([C@H](C(C)C)N(C)C2=O)=O)N[C@@H](C(C)C)C(N[C@H](CC)[C@H](C)C(N[C@@H](CC(C)C)C(N(C)[C@]([C@H](CC)C)([H])C(O[C@H](C(C)C)C(N(C)[C@@H](C)C(N(C)[C@H]2CC(C)C)=O)=O)=O)=O)=O)=O	CCMSLIB00005885157	0	0	1	1	1	0	0	1	5	8	0	0	6	1	0	1	0	5	0	0	0	1	3	8	4	9	1	1	0	0	1	0	2	2	0	3	0	8	5	1	0	2	5	2	8	2	0
Valinomycin M+H	CC(C)[C@@H]1NC(=O)C(C)OC(=O)[C@H](NC(=O)[C@H](OC(=O)[C@@H](NC(=O)[C@H](C)OC(=O)[C@H](NC(=O)[C@H](OC(=O)[C@@H](NC(=O)[C@H](C)OC(=O)[C@H](NC(=O)[C@H](OC1=O)C(C)C)C(C)C)C(C)C)C(C)C)C(C)C)C(C)C)C(C)C)C(C)C	CCMSLIB00000531483	0	0	0	0	6	0	0	6	9	0	0	0	0	0	0	0	0	0	0	0	0	0	0	6	0	18	0	0	0	0	0	0	0	0	0	0	0	6	0	0	0	0	0	0	6	0	0
Valinomycin M+H	CC1C(=O)NC(C(=O)OC(C(=O)NC(C(=O)OC(C(=O)NC(C(=O)OC(C(=O)NC(C(=O)OC(C(=O)NC(C(=O)OC(C(=O)NC(C(=O)O1)C(C)C)C(C)C)C(C)C)C)C(C)C)C(C)C)C(C)C)C)C(C)C)C(C)C)C(C)C	CCMSLIB00000531483	0	0	0	0	6	0	0	6	9	0	0	0	0	0	0	0	0	0	0	0	0	0	0	6	0	18	0	0	0	0	0	0	0	0	0	0	0	6	0	0	0	0	0	0	6	0	0
Veraguamide_A M+H	CC[C@H](C)[C@H]1C(=O)N2CCC[C@H]2C(=O)N([C@H](C(=O)O[C@@H]([C@@H](C(=O)N[C@H](C(=O)N([C@H](C(=O)O1)C(C)C)C)C(C)C)C)CCCC#CBr)C(C)C)C	CCMSLIB00000001815	0	0	0	0	2	0	0	1	3	4	0	0	2	0	0	1	0	3	0	0	1	0	1	4	2	7	1	1	0	0	1	0	0	2	0	2	0	4	2	0	0	1	1	1	4	4	0
Versicotide C M+H	O=C(NC1=C(C(N[C@H](C(N([C@H](C(NC2=C(C(N[C@H](C3=O)C)=O)C=CC=C2)=O)C)C)=O)C)=O)C=CC=C1)[C@@H](N3C)C	CCMSLIB00005721061	0	0	2	0	0	0	0	0	0	4	0	0	4	2	0	0	0	2	0	0	0	0	0	6	2	4	0	2	0	0	0	0	0	4	0	0	0	6	0	0	0	0	0	0	6	0	0
Versicotide A M+H	CN(C([C@H](C)NC1=O)=O)[C@@H](C)C(NC2=C(C=CC=C2)C(N(C)[C@@H](C)C(NC3=C1C=CC=C3)=O)=O)=O	CCMSLIB00005721063	0	0	1	0	0	0	0	0	0	4	0	0	3	2	0	0	0	2	0	0	0	0	0	5	2	3	0	2	0	0	0	0	0	4	0	0	0	5	0	0	0	0	0	0	5	0	0
Viequeamide A M+Na	[H][C@@]12CCCN1C(=O)[C@]([H])(OC(=O)[C@H](C(C)C)N(C)C(=O)[C@@H](NC(=O)C(C)(C)[C@H](CCCC#C)OC(=O)C(NC(=O)[C@H](C(C)C)N(C)C2=O)[C@@H](C)O)C(C)C)[C@@H](C)CC	CCMSLIB00000001715	0	0	0	1	2	0	0	1	4	4	0	0	3	0	0	1	0	3	0	0	3	0	1	5	2	9	1	1	0	0	1	0	0	2	0	3	0	5	2	3	0	1	1	2	5	4	0
Viequeamide_A M+H	CC[C@H](C)[C@@H]1C(=O)N2CCC[C@H]2C(=O)N([C@H](C(=O)NC(C(=O)O[C@H](C(C(=O)N[C@H](C(=O)N([C@H](C(=O)O1)C(C)C)C)C(C)C)(C)C)CCCC#C)[C@@H](C)O)C(C)C)C	CCMSLIB00005885153	0	0	0	1	2	0	0	1	4	4	0	0	3	0	0	1	0	3	0	0	3	0	1	5	2	9	1	1	0	0	1	0	0	2	0	3	0	5	2	1	0	1	1	2	5	4	0
Viequeamide_A M+H	CC[C@H](C)[C@@H]1C(=O)N2CCC[C@H]2C(=O)N([C@H](C(=O)N[C@H](C(=O)O[C@H](C(C(=O)N[C@H](C(=O)N([C@H](C(=O)O1)C(C)C)C)C(C)C)(C)C)CCCC#C)[C@@H](C)O)C(C)C)C	CCMSLIB00005885153	0	0	0	1	2	0	0	1	4	4	0	0	3	0	0	1	0	3	0	0	3	0	1	5	2	9	1	1	0	0	1	0	0	2	0	3	0	5	2	1	0	1	1	2	5	4	0
Viridamide A M+H	CC[C@H](C)[C@@H](C(=O)N[C@@H](C(C)C)C(=O)N[C@@H](C(C)C)C(=O)N(C)[C@@H](C(C)C)C(=O)O[C@@H]([C@@H](C)CC)C(=O)N1CCC[C@H]1C(=O)OC)N(C)C(=O)CCCC(CCCC#C)OC	CCMSLIB00000424800	0	0	0	1	0	0	0	1	3	2	0	0	3	0	0	1	0	3	0	0	0	0	1	5	4	8	1	0	0	0	1	0	0	0	0	5	0	5	3	0	0	2	2	3	5	6	0
Viridamide B M+H	CC[C@@H]([C@H](N(C(CCCC(CC)CCCC#C)=O)C)C(N[C@H](C(N[C@H](C(N([C@H](C(O[C@H](C(N1CCC[C@H]1C(OC)=O)=O)C(C)C)=O)C(C)C)C)=O)C(C)C)=O)C(C)C)=O)C	CCMSLIB00006716176	0	0	0	1	0	0	0	1	4	2	0	0	3	0	0	1	0	3	0	0	0	0	1	5	3	8	1	0	0	0	1	0	0	0	0	5	0	5	3	0	0	2	1	3	5	6	0
Viscosin M+H	CCCCCCCC(CC(=O)NC(CC(C)C)C(=O)NC(CCC(=O)O)C(=O)NC1C(OC(=O)C(NC(=O)C(NC(=O)C(NC(=O)C(NC(=O)C(NC(=O)C(NC1=O)C(C)C)CC(C)C)CO)CC(C)C)CO)C(C)CC)C)O	CCMSLIB00000579934	0	0	3	10	1	0	0	0	4	0	0	0	8	0	2	0	0	0	0	0	4	10	3	9	0	13	0	4	0	0	0	0	10	0	0	1	2	9	7	0	0	2	8	1	9	6	0
Wewakazole M+H	CC[C@H](C)[C@H]1C2=NC(=CO2)C(=O)N[C@H](C(=O)N3CCC[C@H]3C(=O)N4CCC[C@H]4C(=O)NCC(=O)N[C@H](C5=NC(=C(O5)C)C(=O)N[C@H](C6=NC(=CO6)C(=O)N[C@H](C(=O)N7CCC[C@H]7C(=O)N1)CC8=CC=CC=C8)CC9=CC=CC=C9)C(C)C)C	CCMSLIB00000478597	0	0	0	1	3	0	6	0	1	0	0	0	12	0	1	6	0	3	0	0	3	3	6	12	0	15	6	3	0	0	4	0	3	12	0	1	0	12	9	0	0	1	1	0	12	6	0
Wewakazole M+H	CC[C@H](C)[C@@H]1NC(=O)[C@@H]2CCCN2C(=O)[C@H](Cc2ccccc2)NC(=O)c2coc(n2)[C@H](Cc2ccccc2)NC(=O)c2nc(oc2C)[C@@H](NC(=O)CNC(=O)[C@@H]2CCCN2C(=O)[C@@H]2CCCN2C(=O)[C@H](C)NC(=O)c2coc1n2)C(C)C	CCMSLIB00000478597	0	0	0	1	3	0	6	0	1	0	0	0	12	0	1	6	0	3	0	0	3	3	6	12	0	15	6	3	0	0	4	0	3	12	0	1	0	12	9	0	0	1	1	0	12	6	0
Xefoampeptide D M+H	O=C1NC(C(C)(C)C)C(OC(CCCC)CC(N[C@H](CC(C)C)C(N[C@H]1CC(C)C)=O)=O)=O	CCMSLIB00001059628	0	0	0	2	1	0	0	0	5	0	0	0	2	0	0	0	0	0	0	0	1	2	1	3	0	4	0	1	0	0	0	0	3	0	0	0	0	3	3	1	0	1	5	1	3	2	0
[truncated: 632 more columns]
